# Supplementary material for: Exaggerated Autophagy in Stanford Type A Aortic Dissection: A Transcriptome Pilot Analysis of Human Ascending Aortic Tissues
Source: Genes (Basel). 2020 Oct 13;11(10):1187. doi: 10.3390/genes11101187 (PMC7650806; doi:10.3390/genes11101187)
Supplement: Supplementary file 1 [file genes-11-01187-s001.zip]

Archive with 5 entries (5 files):
- supplementary.docx
- Table S2.xls
- Table S3.csv
- Table S4.xlsx
- Table S5.xls
