# Supplementary material for: Exaggerated Autophagy in Stanford Type A Aortic Dissection: A Transcriptome Pilot Analysis of Human Ascending Aortic Tissues
Source: Genes (Basel). 2020 Oct 13;11(10):1187. doi: 10.3390/genes11101187 (PMC7650806; doi:10.3390/genes11101187)
Supplement: Supplementary file 1 [file genes-11-01187-s001.zip › Table S2.xls]

Primers	Sequence £¨5' to 3'£©
SOD2 F	GCTCCGGTTTTGGGGTATCTG
SOD2 R	GCGTTGATGTGAGGTTCCAG
HIF1A F	CACCACAGGACAGTACAGGAT
HIF1A R	CGTGCTGAATAATACCACTCACA
VEGFA F	AGGGCAGAATCATCACGAAGT
VEGFA R	AGGGTCTCGATTGGATGGCA
Beta-ACTIN F	CATGTACGTTGCTATCCAGGC
Beta-ACTIN R	CTCCTTAATGTCACGCACGAT
