# Supplementary material for: Exaggerated Autophagy in Stanford Type A Aortic Dissection: A Transcriptome Pilot Analysis of Human Ascending Aortic Tissues
Source: Genes (Basel). 2020 Oct 13;11(10):1187. doi: 10.3390/genes11101187 (PMC7650806; doi:10.3390/genes11101187)
Supplement: Supplementary file 1 [file genes-11-01187-s001.zip › Table S3.csv]

symbol	baseMean	log2FoldChange	lfcSE	stat	pvalue	padj
1-Mar	82.60621645	-1.187117849	0.373505169	-3.178317053	0.001481327	0.010535117
2-Mar	174.599529	-1.043148287	0.241006078	-4.328306975	1.50E-05	0.000212927
3-Mar	180.0150421	3.070558086	0.466427231	6.58314498	4.61E-11	2.25E-09
A4GALT	606.9440475	1.585340536	0.286702784	5.529561005	3.21E-08	8.84E-07
ABCA1	1830.197038	1.861597797	0.242044028	7.691153586	1.46E-14	1.38E-12
ABCA10	255.1686012	-3.718427925	0.720809795	-5.158681182	2.49E-07	5.68E-06
ABCA3	379.1109453	-1.32046237	0.213180049	-6.19411797	5.86E-10	2.35E-08
ABCA6	178.8207849	-1.679109432	0.454850842	-3.691560566	0.000222882	0.00214103
ABCA8	1095.096453	-1.570226371	0.435440104	-3.606067418	0.000310872	0.002832692
ABCA9	440.2167219	-1.907174111	0.533683131	-3.573607636	0.000352096	0.003142679
ABCC3	612.9312526	2.516762659	0.231160841	10.88749567	1.32E-27	6.66E-25
ABCD2	42.0261623	-3.270359594	0.727323161	-4.496432629	6.91E-06	0.000109637
ABCG2	142.3171271	-3.105482742	0.281543229	-11.03021639	2.73E-28	1.48E-25
ABHD14A	30.33927421	-1.143269082	0.432245967	-2.644950257	0.008170293	0.041155147
ABI3BP	1647.156181	-1.411507036	0.206861486	-6.823440468	8.89E-12	5.07E-10
ABL2	2054.871069	1.055287395	0.146825537	7.187355924	6.61E-13	4.62E-11
ABLIM1	2849.021732	-1.272779074	0.182228506	-6.984522351	2.86E-12	1.82E-10
AC007743.1	9.603808881	-6.258258408	1.203953194	-5.198091122	2.01E-07	4.70E-06
AC147651.4	70.20208938	2.429683127	0.563651444	4.310612794	1.63E-05	0.000227713
ACACB	1030.025287	-1.591480007	0.226234076	-7.034660899	2.00E-12	1.31E-10
ACE	56.93370283	-3.551863705	0.654018345	-5.430831919	5.61E-08	1.47E-06
ACE2	9.773534162	-3.199748239	1.11052451	-2.881294568	0.003960453	0.023228104
ACKR3	399.1419028	-1.755762212	0.256854751	-6.835622883	8.16E-12	4.71E-10
ACKR4	214.6230664	-2.996644585	0.4246703	-7.056402547	1.71E-12	1.13E-10
ACOT11	100.5413351	-1.078126069	0.284588568	-3.788367452	0.00015164	0.001546227
ACSL5	219.4984975	-1.091367311	0.359669762	-3.034359364	0.002410471	0.015648915
ACTA2	31598.86917	-1.705199296	0.370061913	-4.607875702	4.07E-06	6.87E-05
ACTC1	655.2852227	-1.721203558	0.574395724	-2.996546605	0.002730565	0.017281767
ACTG2	1164.01729	-1.140654183	0.319493463	-3.570195689	0.000356715	0.003180145
ACTN2	496.5517683	-1.341782208	0.348425043	-3.850992448	0.00011764	0.00123608
ACTN4	10946.20704	-1.035347395	0.245449958	-4.218160821	2.46E-05	0.000325376
ACVR1B	537.0662778	1.126874775	0.195398725	5.767052849	8.07E-09	2.50E-07
ACVR1C	50.74078675	-3.91458232	1.215765717	-3.219849242	0.00128258	0.00937294
ACVRL1	157.9200171	-1.583408663	0.3884662	-4.076052598	4.58E-05	0.000554521
ADAM22	271.4043787	-2.095015568	0.375489331	-5.579427682	2.41E-08	6.83E-07
ADAM33	402.9298806	-1.333385454	0.344151191	-3.874417663	0.00010688	0.001144494
ADAMTS17	59.386081	-1.113730474	0.315274298	-3.532576179	0.000411532	0.003592586
ADAMTS18	9.706752096	-6.573024751	1.542076063	-4.26245171	2.02E-05	0.00027642
ADAMTS3	349.2004329	1.376872327	0.224688485	6.127916723	8.90E-10	3.43E-08
ADARB2	8.037053083	4.011908774	1.3078314	3.067603953	0.002157824	0.01430978
ADCY1	120.8603142	-2.356743966	0.601122688	-3.920570646	8.83E-05	0.000972121
ADCY4	64.91008388	-3.938264003	0.964314707	-4.08400284	4.43E-05	0.000538463
ADCYAP1R1	28.8225988	-3.293013351	0.682237502	-4.826784426	1.39E-06	2.68E-05
ADD2	15.96010418	-3.842493659	1.314866451	-2.922345197	0.003474063	0.020984424
ADH4	129.8617087	3.501656921	0.513172408	6.82354871	8.88E-12	5.07E-10
ADH6	3.139802525	5.291665125	1.687143991	3.13646325	0.001709989	0.011832965
ADHFE1	210.5246822	-1.389086159	0.261488351	-5.312229593	1.08E-07	2.70E-06
ADIPOQ	80.335112	-9.620789872	1.197853898	-8.031688911	9.61E-16	1.10E-13
ADIRF	1927.474537	1.231870251	0.269887299	4.564387643	5.01E-06	8.22E-05
ADK	203.6291598	1.476131365	0.357946446	4.123888875	3.73E-05	0.000465123
ADM	450.5730037	3.654243906	0.527135914	6.932261315	4.14E-12	2.55E-10
ADORA3	198.9151883	1.471347381	0.323271236	4.551433025	5.33E-06	8.66E-05
ADRA2A	52.27820565	-1.775977278	0.656844945	-2.70379987	0.006855156	0.035827848
ADRB2	74.06133821	-1.476563102	0.429943255	-3.434320889	0.000594041	0.004905457
ADSSL1	563.4329253	1.121382247	0.438172347	2.559226421	0.010490539	0.049863864
AFAP1L1	180.4062889	-1.357797797	0.324613188	-4.182817726	2.88E-05	0.000372397
AFAP1L2	204.4604993	-1.879424757	0.40633574	-4.62530014	3.74E-06	6.40E-05
AFF3	307.3133431	-2.282326712	0.378330146	-6.032632443	1.61E-09	5.83E-08
AGTR1	119.2571057	-1.883823349	0.408236869	-4.614535071	3.94E-06	6.66E-05
AGTR2	7.523673276	-6.20380232	1.455917516	-4.261094638	2.03E-05	0.000277708
AGTRAP	85.87223579	1.586623775	0.46408252	3.41883977	0.000628887	0.005159402
AJUBA	179.3225137	-1.091352486	0.287143083	-3.80072706	0.000144272	0.001486977
AK4	56.07599258	1.517858175	0.527230855	2.878925161	0.00399033	0.023330933
AK5	35.25853532	-2.488972216	0.655342672	-3.797970622	0.000145886	0.001500538
AKAP5	298.3265828	-1.825012388	0.299869257	-6.086026983	1.16E-09	4.41E-08
AKR1C1	432.6936251	1.255826154	0.269283699	4.663580297	3.11E-06	5.43E-05
AKR1C3	987.8982342	1.059806701	0.213293845	4.96876363	6.74E-07	1.39E-05
AKR1E2	121.2871785	-1.132175362	0.267485302	-4.232663834	2.31E-05	0.000306837
ALDH1A1	983.9235981	-1.922005412	0.242421104	-7.928374978	2.22E-15	2.36E-13
ALDH1A2	121.3038669	-1.276734179	0.413695882	-3.08616603	0.002027556	0.013546903
ALDH1A3	46.05877618	-2.115014952	0.789562581	-2.678717309	0.007390476	0.038085888
ALDH1B1	3032.246596	-1.527545121	0.273932562	-5.576354663	2.46E-08	6.94E-07
ALDH5A1	265.7905693	-1.047340637	0.208310473	-5.02778675	4.96E-07	1.06E-05
ALDOC	678.3481627	1.011605357	0.2415572	4.187850145	2.82E-05	0.000364549
ALKBH2	114.1087896	1.129134595	0.292937892	3.854518738	0.000115958	0.001221796
ALOX15B	5.681714312	6.147597069	1.31181841	4.686317117	2.78E-06	4.95E-05
ALOX5AP	213.0123168	1.457661463	0.382563947	3.810242639	0.00013883	0.001435784
ALPL	14.63396841	-5.371258579	1.229234384	-4.369596758	1.24E-05	0.000180449
AMICA1	68.626792	-1.55024107	0.379808176	-4.081642171	4.47E-05	0.000543089
AMIGO2	637.2322292	-2.049576069	0.233054043	-8.794423995	1.44E-18	2.94E-16
AMOTL2	1080.48075	-1.756601925	0.213409658	-8.231126653	1.85E-16	2.38E-14
AMT	103.6905234	-1.612946841	0.325410835	-4.956647625	7.17E-07	1.47E-05
AMY2B	78.11737684	-1.10106288	0.306948497	-3.587125828	0.000334343	0.003000158
ANGPT1	1734.776727	-1.185036791	0.170150607	-6.964634524	3.29E-12	2.06E-10
ANGPTL2	2476.296702	1.686542149	0.280091133	6.021405012	1.73E-09	6.21E-08
ANGPTL4	745.4182652	6.416238376	0.855073029	7.503731443	6.20E-14	5.10E-12
ANGPTL5	6.694704661	-6.037340527	1.624638674	-3.716112772	0.000202311	0.001974788
ANGPTL7	155.2769246	-2.159329639	0.46864214	-4.60763012	4.07E-06	6.87E-05
ANKRD29	59.7707742	-3.210699466	0.599642651	-5.354354728	8.59E-08	2.18E-06
ANKRD6	1542.724956	-1.768003781	0.152603779	-11.58558323	4.88E-31	4.10E-28
ANO5	727.2499321	-1.089882634	0.238238895	-4.574746856	4.77E-06	7.88E-05
ANPEP	240.211316	2.375226096	0.42425013	5.59864553	2.16E-08	6.14E-07
ANXA3	352.0905212	-2.816105451	0.326213272	-8.632712697	5.99E-18	1.02E-15
APCDD1L	152.9699987	1.386301642	0.280300488	4.945769629	7.58E-07	1.55E-05
APLN	531.0104589	3.502120223	0.35934979	9.74571383	1.92E-22	5.94E-20
APLNR	212.2774103	-4.12851246	0.748309974	-5.517115375	3.45E-08	9.46E-07
APOB	1117.644615	-1.847286133	0.248519593	-7.433160935	1.06E-13	8.31E-12
APOD	1241.505467	-5.865996212	0.549651211	-10.67221557	1.37E-26	6.11E-24
APOL2	761.0092149	1.015535397	0.190440489	5.332560333	9.68E-08	2.44E-06
APOO	12.56109194	3.193597408	1.242189095	2.570943039	0.010142201	0.048655442
AQP7	38.63253754	-8.273211776	1.365590642	-6.058339535	1.38E-09	5.12E-08
AQP9	40.31894066	2.586319626	0.867560082	2.9811418	0.002871758	0.018069488
ARAP2	225.9021861	-1.002820757	0.357844719	-2.802390826	0.005072538	0.028290954
ARG2	27.26495733	2.797702419	0.83902399	3.334472497	0.000854614	0.00667791
ARHGAP20	186.3400644	-1.019207913	0.353544931	-2.882824286	0.003941272	0.023142538
ARHGAP22	111.2293768	1.336379343	0.441188978	3.029040636	0.002453317	0.015865761
ARHGAP28	28.94297607	-2.659482048	0.723808041	-3.674291936	0.00023851	0.002268094
ARHGEF15	115.4947264	-3.609653961	0.870070295	-4.14869233	3.34E-05	0.000422375
ARHGEF4	61.03540959	-1.814519965	0.559192567	-3.244892852	0.001174948	0.008704173
ARL15	197.7088327	-1.051697754	0.383612711	-2.741561278	0.006114795	0.032716103
ARL4A	188.6784529	-1.356607807	0.274824491	-4.936269704	7.96E-07	1.62E-05
ARL4D	29.19620544	-1.316495637	0.448807582	-2.933318624	0.003353595	0.020470877
ARMC9	418.6952835	1.339823726	0.221788404	6.04099989	1.53E-09	5.58E-08
ARNTL	262.8278728	1.633828104	0.412799539	3.957921339	7.56E-05	0.000845522
ARNTL2	667.2680254	1.270723579	0.236065301	5.382932491	7.33E-08	1.90E-06
ARPC5L	581.0387199	1.282732169	0.186579991	6.874971745	6.20E-12	3.66E-10
ARRDC3	3074.417357	1.3881167	0.198074869	7.00804048	2.42E-12	1.55E-10
ARVCF	327.0444532	-1.321298015	0.317021462	-4.167850364	3.07E-05	0.00039321
ASAP3	191.6518591	-1.275898827	0.247670368	-5.151600641	2.58E-07	5.88E-06
ASB2	122.5580261	-1.529721752	0.42080663	-3.635213047	0.000277751	0.002585958
ASPA	17.88883339	-4.344074374	1.283048669	-3.385744032	0.000709856	0.005706017
ASPHD2	24.59388003	1.942363781	0.757724282	2.563417628	0.010364729	0.049430346
ASPN	5138.007136	-1.936634474	0.352385938	-5.495776825	3.89E-08	1.05E-06
ASS1	966.087939	1.362445285	0.223920589	6.084502073	1.17E-09	4.44E-08
ATP12A	7.567991771	-4.377139867	1.631643624	-2.682656803	0.00730399	0.037756011
ATP1A1	5180.507451	1.297000321	0.121312198	10.69142541	1.12E-26	5.12E-24
ATP1B2	68.90280437	-1.993115697	0.443490266	-4.49415883	6.98E-06	0.000110583
ATP6V0E2	163.624398	-1.170674429	0.349929226	-3.345460573	0.00082146	0.006471195
ATP6V1C2	29.60681876	-2.799857136	0.717402342	-3.90277111	9.51E-05	0.001039679
ATP8A1	212.7401031	-2.034342261	0.232788916	-8.738999687	2.35E-18	4.35E-16
AURKB	5.506180298	4.820859753	1.79984045	2.678492837	0.007395431	0.03809844
AVPR1A	111.614362	-2.658082462	0.738651823	-3.598559399	0.000319985	0.002898843
AZGP1	5.828114271	-5.529522735	1.607666785	-3.439470658	0.000582853	0.004823611
B3GALNT1	442.2030125	-1.04049833	0.220161292	-4.726072965	2.29E-06	4.17E-05
B3GALT2	35.31704562	-2.449495938	0.895914411	-2.734073598	0.006255606	0.033257652
B3GALT4	34.8316765	-1.298504849	0.459589151	-2.8253601	0.004722751	0.026676881
B4GALT1	3002.881942	1.007458504	0.187343884	5.377589495	7.55E-08	1.94E-06
B4GALT5	1304.440775	1.041809128	0.158991964	6.552589855	5.65E-11	2.69E-09
BACH2	375.2281519	-1.92167319	0.334566617	-5.743768491	9.26E-09	2.82E-07
BAZ1A	1050.791008	1.027405372	0.187492048	5.479727718	4.26E-08	1.14E-06
BCAM	647.8921767	-1.004435917	0.240410887	-4.177996793	2.94E-05	0.00037908
BCAP29	3443.037181	-1.014638025	0.24585772	-4.126931726	3.68E-05	0.000460153
BCAT1	1263.618237	1.136347007	0.380404228	2.987209193	0.00281537	0.01777386
BCHE	28.27787369	-8.113992639	1.103568444	-7.352505125	1.95E-13	1.48E-11
BCL2A1	94.50794161	2.192572706	0.66945036	3.275183401	0.001055934	0.007958984
BCL3	142.72733	1.860728205	0.353278589	5.267027958	1.39E-07	3.36E-06
BCL6	1921.28159	1.872917232	0.223478845	8.380736133	5.26E-17	7.57E-15
BCL6B	110.1437282	-3.214729758	0.492468109	-6.527792757	6.67E-11	3.11E-09
BCR	417.5941376	1.205702201	0.298484299	4.03941582	5.36E-05	0.000634454
BDNF	177.0343105	-1.912374942	0.645491784	-2.962663489	0.003049898	0.018973805
BEND3	89.94179405	1.214762698	0.355353716	3.41846066	0.000629764	0.005163689
BEST1	70.25853497	1.347939823	0.347430085	3.879744108	0.000104566	0.001122901
BFSP1	24.90935721	-1.775196262	0.621648937	-2.855625028	0.004295221	0.024740472
BHLHE40	2217.214634	1.665098321	0.275372509	6.04671225	1.48E-09	5.44E-08
BIRC3	1693.200964	2.489833185	0.527028415	4.724286418	2.31E-06	4.20E-05
BMP2	302.7112871	2.152772596	0.284475172	7.567523677	3.80E-14	3.27E-12
BMP3	11.70049191	-3.844166087	1.178834396	-3.260989075	0.001110243	0.008298011
BMP6	80.58488244	-2.312952114	0.583673386	-3.962750693	7.41E-05	0.000832906
BMP7	5.572734551	-5.774671113	1.544436327	-3.739015336	0.000184742	0.001824498
BRINP3	12.73871616	-5.238551822	1.104550566	-4.742699868	2.11E-06	3.89E-05
BST1	89.98270978	-1.163757438	0.384803285	-3.024291848	0.002492159	0.016061997
BTC	186.4080227	-2.315751982	0.402648394	-5.751300677	8.86E-09	2.72E-07
C10orf10	6198.313951	3.962401896	0.225694275	17.55650158	5.30E-69	2.67E-65
C10orf128	115.9496665	-1.87266451	0.418902817	-4.470403245	7.81E-06	0.000122074
C10orf71	10.79084986	-5.10081076	1.293609814	-3.943082918	8.04E-05	0.000894971
C11orf91	18.16596403	3.156658369	0.917059951	3.4421505	0.000577109	0.00478745
C12orf68	87.78036742	1.186200415	0.357880869	3.314511948	0.000918033	0.007072733
C12orf75	996.0199287	-1.093164102	0.25370711	-4.308764157	1.64E-05	0.0002292
C14orf132	1726.382878	-1.039971963	0.173922318	-5.979519891	2.24E-09	7.78E-08
C14orf37	173.4992958	-1.168671697	0.253148079	-4.616553683	3.90E-06	6.63E-05
C15orf48	7.290153292	5.91431842	1.340243194	4.412869579	1.02E-05	0.00015256
C15orf57	27.05076219	1.565136742	0.591753167	2.644914854	0.008171148	0.041155147
C16orf89	32.67972924	-4.21833373	0.906636727	-4.652727608	3.28E-06	5.69E-05
C17orf62	239.2396061	1.016155285	0.198581601	5.117066649	3.10E-07	6.93E-06
C17orf96	11.47229735	3.149776932	1.156539027	2.72345062	0.006460387	0.034226018
C19orf59	20.95277254	3.983727805	0.974129265	4.089526873	4.32E-05	0.000529205
C1GALT1	905.6090489	1.060906299	0.264105458	4.016979834	5.89E-05	0.000683516
C1orf110	129.606588	-1.986051815	0.278785899	-7.123932093	1.05E-12	7.14E-11
C1orf162	334.1892129	1.265766159	0.369673099	3.424014795	0.000617033	0.005070398
C1orf192	10.1972626	3.549599345	1.10407817	3.214989158	0.001304494	0.009500943
C1orf51	109.7958124	-1.146625987	0.373958378	-3.066186118	0.002168083	0.014358921
C1orf95	39.67261042	-2.156950904	0.684895484	-3.149313954	0.001636543	0.011424066
C1QL3	47.06866985	-3.324949084	0.754486011	-4.406906209	1.05E-05	0.000156202
C1QTNF1	2647.593368	2.216415988	0.261991403	8.459880598	2.68E-17	3.94E-15
C1QTNF2	205.605471	-1.782078024	0.303369544	-5.874281255	4.25E-09	1.38E-07
C1QTNF3	97.66527201	-1.578938315	0.427743193	-3.691323068	0.000223091	0.002141669
C1QTNF7	1817.23743	-2.606141933	0.213032003	-12.23357007	2.06E-34	2.59E-31
C1QTNF9	15.67199448	-6.673645627	1.153881271	-5.783650187	7.31E-09	2.28E-07
C1R	6845.887188	1.331829998	0.255421381	5.214246329	1.85E-07	4.35E-06
C1RL	1873.994654	1.938413041	0.221313518	8.758674382	1.98E-18	3.83E-16
C2CD4A	26.2748471	6.741536538	1.056764793	6.379410617	1.78E-10	7.79E-09
C2orf40	230.7683524	-1.440431887	0.333433049	-4.320003351	1.56E-05	0.00021925
C3	3126.453447	-3.979778184	0.663522908	-5.997951448	2.00E-09	7.06E-08
C3orf70	642.6857947	-1.033318741	0.267771245	-3.858960808	0.00011387	0.001202317
C5AR1	405.4790409	1.114805224	0.323134351	3.449974357	0.00056064	0.004683356
C6	132.9079809	-4.629810286	0.960186827	-4.821780674	1.42E-06	2.74E-05
C6orf141	9.714633277	-6.57001652	1.418557458	-4.631477198	3.63E-06	6.23E-05
C7	3325.143378	-4.012345893	0.5767061	-6.957349494	3.47E-12	2.15E-10
C8orf4	148.9133428	-1.323683755	0.38852311	-3.406962727	0.000656901	0.005348596
CA12	1598.74809	3.334652072	0.449479779	7.418914545	1.18E-13	9.16E-12
CA13	54.88857594	1.619529361	0.520125494	3.113728089	0.001847397	0.01260498
CA4	35.86435928	-6.481708656	0.936879529	-6.918401412	4.57E-12	2.80E-10
CA5B	293.0089129	-1.063882321	0.222034614	-4.791515614	1.66E-06	3.14E-05
CA9	79.67888401	9.96063124	0.835686119	11.91910577	9.41E-33	8.89E-30
CABLES1	335.0001378	-1.390746669	0.230165913	-6.042365932	1.52E-09	5.55E-08
CACNA2D3	40.55604696	-2.038235793	0.658938744	-3.093209819	0.001980041	0.013317713
CALCRL	421.2586012	-1.212854111	0.280514168	-4.323682192	1.53E-05	0.000216581
CAMK2A	5.419863362	-5.734794393	1.879997	-3.050427417	0.002285159	0.014970366
CAMK2G	1963.074867	-1.025980662	0.170078562	-6.032392601	1.62E-09	5.83E-08
CAND2	183.8751054	-1.060400551	0.308988363	-3.431846242	0.000599487	0.004942338
CAP2	467.5742473	-1.195259915	0.226647729	-5.27364612	1.34E-07	3.26E-06
CAPG	359.4118021	1.109087511	0.341258857	3.249988939	0.001154095	0.008574897
CAPN6	69.19687371	-3.126216919	0.729246989	-4.286910971	1.81E-05	0.000251087
CARD10	24.01393301	-5.933055083	0.888885006	-6.674716127	2.48E-11	1.26E-09
CARD6	708.0433863	1.202186782	0.238777211	5.034763472	4.78E-07	1.02E-05
CARNS1	107.4402166	-1.597113082	0.417393913	-3.826392845	0.000130035	0.00135408
CASC5	85.71675544	1.303068841	0.490882956	2.654540815	0.007941643	0.040253987
CASP10	86.03627497	-1.555087583	0.395421596	-3.932733055	8.40E-05	0.00092962
CASP4	880.3851617	1.5726517	0.180845342	8.696113931	3.43E-18	6.04E-16
CASQ1	60.21743496	-1.233356173	0.411054304	-3.000470155	0.002695632	0.017110811
CASQ2	929.3778306	-2.456461346	0.513382687	-4.784854273	1.71E-06	3.22E-05
CASZ1	233.2256047	-1.051754857	0.284692345	-3.694355945	0.000220445	0.002120309
CAV2	2060.710698	-1.116000288	0.186097702	-5.99685151	2.01E-09	7.09E-08
CBFA2T3	19.87352837	-3.606077281	0.834226137	-4.32266159	1.54E-05	0.000217229
CBLN1	11.93474832	-5.3255976	1.47255533	-3.616568757	0.000298534	0.002747313
CBX2	8.617175266	-3.433096403	1.321053595	-2.598756338	0.009356216	0.045781872
CCDC141	237.1694822	-2.653767654	0.443813365	-5.979467635	2.24E-09	7.78E-08
CCDC159	83.06152671	-1.321030908	0.3410921	-3.872944899	0.000107528	0.001148182
CCDC170	70.67995973	-1.365912852	0.491910896	-2.776748519	0.005490564	0.030111473
CCDC178	12.23399018	-3.906996733	1.382230325	-2.826588784	0.00470467	0.026612275
CCDC180	146.6000785	-1.116037553	0.262343543	-4.254107196	2.10E-05	0.000284105
CCDC42	6.999475432	-3.639424919	1.379260017	-2.638679345	0.008322966	0.041725216
CCDC71L	477.6547654	2.04592395	0.272428026	7.509961358	5.91E-14	4.91E-12
CCDC85A	11.42097119	-5.903283174	1.244406104	-4.743855849	2.10E-06	3.88E-05
CCDC86	245.2767533	1.049259666	0.288908065	3.631811613	0.000281439	0.002615458
CCDC88C	80.7117291	-1.518850797	0.514148445	-2.954109485	0.003135727	0.019397578
CCL2	1340.606093	2.831575902	0.41186815	6.874957199	6.20E-12	3.66E-10
CCL20	113.1523872	8.0614834	1.304057982	6.181844297	6.34E-10	2.53E-08
CCL21	120.6819176	-5.33684228	1.258783154	-4.239683587	2.24E-05	0.0003003
CCL3	26.01664154	-2.098627415	0.576372874	-3.641093308	0.000271483	0.00253854
CCL7	18.63697263	7.863683297	1.227157737	6.408046056	1.47E-10	6.50E-09
CCM2L	13.50890217	-2.864721952	1.111991977	-2.576207393	0.009989071	0.048069623
CCNJL	52.07392275	-1.33079321	0.463786155	-2.869411245	0.004112367	0.023878262
CCR1	206.2894338	1.161749419	0.34781878	3.34009975	0.000837483	0.006567813
CCRN4L	90.64333236	1.505846742	0.512836409	2.936310129	0.003321421	0.020323708
CCSER1	55.20621975	-1.894387729	0.545075872	-3.475456954	0.000509984	0.004310204
CD163	7684.95228	2.370593694	0.485874377	4.87902595	1.07E-06	2.11E-05
CD207	5.258913976	-5.686874611	2.080536106	-2.733369825	0.00626899	0.033317092
CD248	145.2222654	-1.216498478	0.305370221	-3.983684048	6.79E-05	0.000771985
CD300LG	13.30335861	-4.587087017	1.409430855	-3.254566906	0.001135654	0.008458665
CD34	1318.172484	-1.621163577	0.248699335	-6.518568212	7.10E-11	3.29E-09
CD3EAP	89.047116	1.951946883	0.342429658	5.700285708	1.20E-08	3.58E-07
CD55	5076.883072	-1.508653327	0.340410447	-4.431865528	9.34E-06	0.000141253
CD68	1287.267757	2.361509442	0.296612203	7.961605815	1.70E-15	1.86E-13
CD69	78.37944779	-2.868837428	0.568885915	-5.042904655	4.59E-07	9.89E-06
CD82	461.3699424	2.527420988	0.33886707	7.458443774	8.76E-14	6.89E-12
CD96	21.26132507	-1.859815624	0.55999684	-3.321118071	0.000896576	0.006944789
CDC37L1	1014.145095	1.089188052	0.251285364	4.334466744	1.46E-05	0.000207636
CDC42EP4	485.8429545	1.174942806	0.20171295	5.824825863	5.72E-09	1.82E-07
CDC7	84.90994168	1.768567436	0.637568479	2.773925458	0.005538437	0.030275185
CDCP1	172.4606996	2.506061827	0.313430497	7.995590254	1.29E-15	1.43E-13
CDH2	2790.539696	-1.402538598	0.182800696	-7.672501402	1.69E-14	1.57E-12
CDH23	4.673641326	-5.514944704	1.752230611	-3.147385207	0.001647378	0.01147444
CDH5	232.046624	-3.820717536	0.458832361	-8.327044605	8.29E-17	1.13E-14
CDH8	104.3673618	-2.989390683	0.514763107	-5.807313389	6.35E-09	2.01E-07
CDK18	411.7506761	1.440975248	0.321933684	4.476000249	7.61E-06	0.000119042
CDK2	358.9152694	1.594664812	0.185948472	8.5758425	9.84E-18	1.60E-15
CDKN1A	1661.982732	1.708242306	0.270816868	6.307739694	2.83E-10	1.19E-08
CDKN1C	87.22192694	-1.605849045	0.276836079	-5.800721672	6.60E-09	2.08E-07
CEBPB	256.5517897	1.315502498	0.203436838	6.466392767	1.00E-10	4.57E-09
CEBPD	498.5444343	2.011214174	0.257453499	7.811951223	5.63E-15	5.64E-13
CES1	883.958454	-1.091147753	0.307785032	-3.545161845	0.000392372	0.003455251
CFB	1638.534251	1.57455352	0.451428335	3.487936837	0.000486763	0.004140105
CFD	323.0747555	-5.533912213	0.647168188	-8.55096452	1.22E-17	1.90E-15
CFI	244.1366722	-4.101217482	0.739374551	-5.54687401	2.91E-08	8.11E-07
CH25H	23.1955327	-3.965679034	0.869612671	-4.560282025	5.11E-06	8.35E-05
CHAF1B	33.0865807	1.364447192	0.479591546	2.845019275	0.004440874	0.02541484
CHEK2	92.02460194	1.537531587	0.374781988	4.102469261	4.09E-05	0.000504944
CHI3L2	388.703537	4.953469202	1.098816293	4.50800487	6.54E-06	0.000104483
CHODL	60.9054631	-2.36116698	0.649493599	-3.635396847	0.000277553	0.002585958
CHRDL1	456.7404182	-6.668225499	0.76760286	-8.687077458	3.72E-18	6.46E-16
CHST1	303.0305939	2.419223747	0.379916595	6.367775923	1.92E-10	8.38E-09
CHST10	116.836411	-1.056020532	0.270639138	-3.901950549	9.54E-05	0.001041704
CHST3	1949.684947	1.05579018	0.141296361	7.472168213	7.89E-14	6.34E-12
CHSY1	2337.578222	1.476136469	0.179654201	8.216543001	2.09E-16	2.66E-14
CIDEA	13.32364245	-4.789988291	1.463938518	-3.271987335	0.001067944	0.008029491
CIDEC	32.08377796	-8.296137437	1.564818483	-5.301661199	1.15E-07	2.85E-06
CIITA	171.6798003	-1.575076505	0.344089842	-4.57751527	4.71E-06	7.80E-05
CILP	33.7690673	-2.735461178	0.979804608	-2.791843553	0.005240869	0.028983884
CISD1	457.7059604	1.05712155	0.254700448	4.150450303	3.32E-05	0.000419494
CKB	108.8957245	-1.915697345	0.57460354	-3.333946298	0.000856232	0.006683648
CKS2	3.838009623	5.278040601	1.571721872	3.358126329	0.000784727	0.006254654
CLDN5	10.23081101	-3.933349127	1.287249445	-3.05562309	0.002245934	0.014758158
CLEC10A	49.26791022	-1.83414461	0.598683997	-3.063627256	0.002186712	0.014438027
CLEC14A	158.3221324	-3.479852753	0.471447731	-7.38120585	1.57E-13	1.20E-11
CLEC1A	38.24581867	-3.37837339	0.686069455	-4.924243988	8.47E-07	1.71E-05
CLEC3A	42.93474309	-4.622634547	1.364546295	-3.387671466	0.000704886	0.005684204
CLEC3B	116.1589942	-2.174369703	0.415594089	-5.231955321	1.68E-07	3.98E-06
CLEC5A	321.4145629	2.153660889	0.532473736	4.04463308	5.24E-05	0.000625387
CLIC2	200.9238271	-1.600915698	0.319526227	-5.010279486	5.44E-07	1.15E-05
CLIC5	194.3961078	-5.249501038	0.672378311	-7.807362246	5.84E-15	5.81E-13
CLMP	6333.912354	2.018958855	0.153539351	13.14945544	1.71E-39	2.88E-36
CLSPN	72.84468526	1.89316157	0.630817352	3.001124753	0.002689843	0.01708124
CLSTN2	36.8458476	-4.316839725	0.516467625	-8.358393667	6.36E-17	8.82E-15
CNN1	5135.359507	-1.47904686	0.403339589	-3.667001461	0.000245411	0.002324042
CNTFR	25.60431442	-7.967431294	0.886595294	-8.986548145	2.55E-19	5.59E-17
CNTN1	79.89799297	-1.5489076	0.560451663	-2.763677409	0.005715401	0.031006487
CNTN3	974.1603383	-1.170420515	0.216168806	-5.414382106	6.15E-08	1.61E-06
CNTN4	56.97786792	-1.991506775	0.502786146	-3.960942026	7.47E-05	0.000837994
CNTNAP1	281.3508489	1.263508465	0.197700985	6.391007429	1.65E-10	7.24E-09
CNTNAP3	92.25154886	-2.250085061	0.50215788	-4.480831925	7.44E-06	0.00011662
COBL	27.54330677	-4.485094779	0.903648701	-4.963316801	6.93E-07	1.43E-05
COCH	52.55970128	-1.702822859	0.499921879	-3.406177903	0.000658792	0.005361109
COL12A1	4702.722541	-1.176346276	0.333223487	-3.530202166	0.000415242	0.003620797
COL15A1	1722.70712	-1.484908908	0.366162196	-4.05533101	5.01E-05	0.000599808
COL21A1	4841.805244	-1.265466743	0.177839855	-7.1157657	1.11E-12	7.55E-11
COL25A1	68.47689307	-1.830354973	0.593027734	-3.086457626	0.002025568	0.013539607
COL28A1	59.13520641	-4.672552521	1.032149763	-4.527010218	5.98E-06	9.62E-05
COL6A6	45.42803749	-5.255459434	0.868706684	-6.049751347	1.45E-09	5.35E-08
COL9A2	174.2066646	-1.246480364	0.389935984	-3.196628204	0.00139044	0.010020713
COLGALT2	49.52442458	-2.995637654	0.764207028	-3.919929477	8.86E-05	0.000974002
COLQ	177.6832912	-1.234794105	0.291636692	-4.234014915	2.30E-05	0.000305805
CORO6	76.15412195	-1.436401899	0.500252554	-2.871353454	0.004087182	0.023777683
COX1	205774.8838	-1.51251701	0.369986369	-4.088034417	4.35E-05	0.000531759
COX3	27565.93609	-1.447507378	0.414093005	-3.495609347	0.000472981	0.004044947
CP	25475.16009	3.539183611	0.456461773	7.753515892	8.94E-15	8.72E-13
CPED1	1651.523894	-1.399396143	0.190889732	-7.330913657	2.29E-13	1.73E-11
CPNE4	286.9898931	-2.334570546	0.577577082	-4.04200689	5.30E-05	0.000630941
CPXM1	12.83625149	-3.345258068	1.112353855	-3.007368611	0.0026352	0.016804819
CPZ	5.085622612	-4.768183646	1.563304306	-3.050067494	0.002287899	0.014981827
CRABP1	4.414259612	-5.13766206	1.478367861	-3.475225752	0.000510424	0.004311511
CREB5	56.73159408	-2.478549188	0.705122913	-3.515059773	0.000439655	0.003802966
CRIM1	657.0843787	-1.962130389	0.321128376	-6.110112138	9.96E-10	3.81E-08
CRIP1	315.1346621	-1.403953509	0.374892163	-3.744952939	0.000180428	0.001794846
CRIP2	881.9061881	-1.238655185	0.291487532	-4.24942768	2.14E-05	0.000289328
CRISPLD1	4454.616694	-2.463062617	0.208327649	-11.82302313	2.97E-32	2.64E-29
CSMD2	64.81991348	1.212760273	0.385326935	3.147354008	0.001647554	0.01147444
CSRNP3	385.8422878	-1.582896052	0.32672746	-4.844698556	1.27E-06	2.48E-05
CSRP1	9107.989775	-1.111719863	0.238678452	-4.657814109	3.20E-06	5.57E-05
CSTF2T	1132.058056	1.407748819	0.179918846	7.824354428	5.10E-15	5.14E-13
CTHRC1	247.5449518	-1.582024517	0.375505188	-4.213056345	2.52E-05	0.000331532
CTNNA3	165.2191499	-1.878783942	0.369839296	-5.080000865	3.77E-07	8.25E-06
CTNND2	5.802140405	-5.831495486	2.082642496	-2.800046333	0.005109527	0.02840296
CTSH	262.3738953	-1.116584167	0.296435208	-3.766705623	0.000165416	0.001660208
CTSK	654.2139151	-1.43327874	0.204559347	-7.006664633	2.44E-12	1.56E-10
CTSL	2367.687955	1.051593405	0.195673769	5.374217554	7.69E-08	1.97E-06
CTTNBP2	157.9189465	-1.087329821	0.32465081	-3.349228728	0.000810369	0.006411708
CX3CR1	148.8017551	-3.574115942	0.495057684	-7.219594918	5.21E-13	3.76E-11
CXCL1	104.4476871	2.485458477	0.858973691	2.893521076	0.003809487	0.022535116
CXCL11	10.59791654	-4.769876504	1.702709487	-2.80134488	0.00508901	0.028372357
CXCL14	442.9441319	-10.07152958	1.213461716	-8.299832989	1.04E-16	1.37E-14
CXCL3	28.71475838	4.438687838	1.047753626	4.236385088	2.27E-05	0.000303921
CXCL5	246.2438014	8.677250262	1.130783681	7.673660672	1.67E-14	1.57E-12
CXCL6	9.305252652	4.917462501	1.341025741	3.666941172	0.000245469	0.002324042
CXCL9	135.435291	-1.611326943	0.507762486	-3.173387138	0.001506715	0.010680509
CXorf36	145.461859	-4.568996402	0.997222063	-4.581724143	4.61E-06	7.67E-05
CXXC4	144.0700803	-1.45147907	0.318127442	-4.562571094	5.05E-06	8.28E-05
CYGB	37.84813999	-3.64648301	0.764799079	-4.767896706	1.86E-06	3.48E-05
CYP19A1	45.67045349	3.097835813	0.898303736	3.448539386	0.000563627	0.004700091
CYP4B1	6.295349505	-4.511591326	1.539226851	-2.931076289	0.003377898	0.020577687
CYS1	200.3820798	-2.058472383	0.339990089	-6.05450703	1.41E-09	5.23E-08
CYSLTR1	133.2749731	-1.305136229	0.433072316	-3.01366811	0.0025811	0.016536539
CYTB	23767.49694	-1.571489878	0.497920688	-3.156104811	0.001598914	0.011197582
CYTL1	2791.563397	-2.166871655	0.343272594	-6.31239339	2.75E-10	1.16E-08
CYYR1	198.6714973	-3.986830374	0.492231451	-8.099503535	5.52E-16	6.57E-14
DAB1	7.547932768	-4.329386356	1.633810541	-2.6498705	0.008052263	0.040705522
DACH1	14.99579341	-6.906395661	1.478677241	-4.670657983	3.00E-06	5.27E-05
DACT1	1122.32464	-1.122353732	0.245339148	-4.574702974	4.77E-06	7.88E-05
DAPL1	14.58792121	-2.807585767	1.092196476	-2.570586729	0.01015264	0.048655442
DARC	77.09855708	-8.397499068	0.737303574	-11.3894729	4.72E-30	3.24E-27
DBP	33.78926143	-2.115040054	0.70818795	-2.986551879	0.00282143	0.017804681
DCHS2	9.860301316	4.350275785	1.171734795	3.712679527	0.000205076	0.001992774
DCLK1	176.8518266	-3.130030663	0.525219474	-5.959471838	2.53E-09	8.72E-08
DCLK2	293.2331782	-1.064244875	0.197338986	-5.39297833	6.93E-08	1.80E-06
DCN	2993.149283	-3.742965086	0.338777568	-11.04844429	2.23E-28	1.25E-25
DDAH2	426.4994444	-1.098800215	0.278909701	-3.939627089	8.16E-05	0.000906626
DDIT4	989.2449062	3.007382281	0.267361448	11.24837671	2.36E-29	1.49E-26
DENND1B	423.0497416	-1.023162147	0.183530595	-5.574886007	2.48E-08	6.96E-07
DENND2A	31.45729092	-4.41903438	0.66943648	-6.601125738	4.08E-11	2.02E-09
DES	1861.09638	-2.751568313	0.53897627	-5.105175246	3.30E-07	7.34E-06
DGCR6	27.75343711	-1.687187877	0.611086026	-2.760966221	0.005763064	0.031199499
DGKG	121.8066019	-1.620790864	0.335176409	-4.835635271	1.33E-06	2.58E-05
DGKI	413.6869396	-1.107099279	0.268294144	-4.126438473	3.68E-05	0.000460557
DHRS13	57.72752287	1.993427939	0.73381252	2.716535742	0.006596907	0.034778674
DHRS9	22.6587113	-2.38255898	0.805356426	-2.958390725	0.003092499	0.019163352
DHX35	57.73766985	-1.094569428	0.382940817	-2.858325302	0.004258835	0.024605881
DIAPH3	46.42976192	-2.179701124	0.491951839	-4.430720554	9.39E-06	0.000141863
DIO2	849.6339896	2.378042027	0.497278686	4.782111308	1.73E-06	3.25E-05
DIO3	75.98971332	8.681581897	1.473609865	5.891370642	3.83E-09	1.26E-07
DISP1	30.83505928	-1.070525528	0.412818335	-2.593212167	0.009508409	0.046361544
DKK2	50.11960085	-2.066212546	0.64753671	-3.190880943	0.001418397	0.010188202
DLL4	94.21227285	-1.997589402	0.54238615	-3.682965361	0.000230536	0.002203358
DMPK	1010.982336	-1.038825771	0.265732678	-3.909288763	9.26E-05	0.001014962
DNAH11	213.9091852	1.377786391	0.439962575	3.13159907	0.001738571	0.011975944
DNAH14	17.53153286	-3.689218083	0.905880371	-4.072522376	4.65E-05	0.000561199
DNAJB4	2611.295714	-1.229744626	0.200792174	-6.124464925	9.10E-10	3.50E-08
DNAJB9	1177.212808	1.204925559	0.259775461	4.63833479	3.51E-06	6.06E-05
DNASE1L3	43.89281861	-7.868659433	0.94802543	-8.300051019	1.04E-16	1.37E-14
DNER	65.3467789	-1.128207666	0.368956135	-3.057836852	0.002229409	0.014683255
DNM1	22.46061008	-3.212582724	0.97988045	-3.278545586	0.001043435	0.007880489
DNMT3B	32.39007309	-1.337522561	0.493336097	-2.711179194	0.006704438	0.035235004
DOC2B	39.59523978	-4.056272069	0.670992384	-6.045183469	1.49E-09	5.48E-08
DPM3	111.0493494	-1.001411858	0.339483555	-2.949809627	0.003179698	0.019591293
DPP4	64.1964863	-2.611739469	0.594270545	-4.394866095	1.11E-05	0.000163984
DPT	1708.833552	-1.871195235	0.374346158	-4.998569359	5.78E-07	1.21E-05
DPY19L2	99.17069744	-1.486706078	0.326227342	-4.557269994	5.18E-06	8.44E-05
DRP2	37.92069227	-1.878605492	0.656234879	-2.862702899	0.004200442	0.024342923
DSCAML1	7.800826407	-6.253186481	1.788219183	-3.496879209	0.000470735	0.004030301
DSG2	105.6681501	-1.773455348	0.525509693	-3.374733846	0.000738871	0.005910969
DSP	131.5399062	-1.612497786	0.437708014	-3.683957647	0.00022964	0.002197572
DSTN	1756.560199	-1.247341591	0.244739715	-5.096604735	3.46E-07	7.63E-06
DTX1	7.507574032	-5.899429331	1.551811112	-3.801641375	0.000143741	0.00148251
DUOX1	4.534130998	-5.473525901	1.963741855	-2.787294006	0.005315023	0.02929754
DUSP28	29.35099792	-1.369587512	0.440401971	-3.109857817	0.001871774	0.01274256
DUSP4	86.24390269	-1.953855414	0.490434901	-3.983924086	6.78E-05	0.000771786
DYSF	276.9192703	-1.982996021	0.290769961	-6.819810469	9.12E-12	5.18E-10
E2F3	730.8060858	1.074184943	0.161174942	6.664714317	2.65E-11	1.33E-09
EBF2	105.9167011	-5.400935898	0.957661151	-5.639714936	1.70E-08	4.94E-07
EBF3	103.8555297	-4.886406008	0.887979234	-5.502838153	3.74E-08	1.02E-06
ECEL1	4.759290786	-5.242337975	1.793759792	-2.922541802	0.00347187	0.020984424
ECM2	3089.839673	-1.143271686	0.193711183	-5.901939503	3.59E-09	1.19E-07
ECSCR	174.3308833	-4.039475879	0.462249846	-8.738728445	2.36E-18	4.35E-16
EDN1	56.98099551	-1.505033514	0.553718837	-2.718046438	0.006566862	0.034656529
EDN2	4.394265645	5.778802285	1.609557191	3.590305656	0.00033029	0.002972614
EDNRB	218.7702667	-1.298167529	0.359849152	-3.607532552	0.000309123	0.002819021
EFCAB4A	14.54136541	-4.22492511	0.848103324	-4.981616026	6.31E-07	1.31E-05
EFCC1	7.976449746	-5.989781471	1.451223638	-4.127400709	3.67E-05	0.00045993
EFHD1	1714.324668	-1.566611781	0.270119511	-5.799698718	6.64E-09	2.08E-07
EGFL7	57.25526104	-2.824029861	0.53891333	-5.240230114	1.60E-07	3.83E-06
EGFL8	76.47044899	-1.003671518	0.378845918	-2.649286876	0.008066183	0.040735032
EGLN3	876.1342457	2.698605321	0.336478799	8.020134776	1.06E-15	1.20E-13
EGR2	102.0466452	-2.782842586	0.553803339	-5.024965346	5.04E-07	1.07E-05
EHD3	1946.866221	-1.503705967	0.253217048	-5.938407311	2.88E-09	9.85E-08
EIF4A1	685.1875174	1.043700875	0.165905738	6.290926921	3.16E-10	1.31E-08
EIF4EBP1	89.89150946	2.034028152	0.392856026	5.177540919	2.25E-07	5.23E-06
EIF5AL1	67.21345714	1.033466331	0.316356144	3.266781281	0.001087777	0.008158326
ELL2	12380.94803	2.799929652	0.145833951	19.19943624	3.74E-82	2.83E-78
ELOVL6	149.367998	1.451704024	0.436600485	3.325016979	0.000884132	0.006869511
ELOVL7	68.24550118	-2.906749884	0.711336816	-4.086320033	4.38E-05	0.000534406
ELTD1	260.5661854	-3.372296894	0.752386622	-4.482132982	7.39E-06	0.000116031
EMCN	321.7620124	-4.919974269	0.864796748	-5.689168329	1.28E-08	3.80E-07
EMID1	6.545580051	-3.438186246	1.288371589	-2.668629357	0.007616144	0.03899631
EMILIN3	4.45065439	-5.447157727	1.561502651	-3.488407608	0.000485907	0.004139104
EMP1	1105.184111	-1.069586764	0.244250225	-4.379061534	1.19E-05	0.000174292
EMR2	93.49220348	1.442923711	0.550896089	2.619230268	0.008812844	0.04365996
ENDOU	15.53670135	3.216786263	1.166639797	2.757308873	0.005827927	0.031453834
ENG	923.8178351	1.476732827	0.316399978	4.6672975	3.05E-06	5.35E-05
ENPEP	84.04640091	-2.268216053	0.564785446	-4.016066752	5.92E-05	0.00068546
ENTPD1	1079.098292	-1.292026729	0.188017696	-6.871835786	6.34E-12	3.73E-10
ENTPD2	3.742052838	-5.199702159	2.014047347	-2.581717936	0.00983099	0.047524771
ENTPD3	4.94248396	-5.59205843	1.553112942	-3.600548471	0.000317547	0.002880207
ENTPD7	50.95436033	1.079168676	0.369507313	2.920561079	0.003494017	0.021072811
EPB41L4B	46.54291223	-3.144485111	0.885413251	-3.551432179	0.000383141	0.003391738
EPHA3	267.1240183	-1.576917458	0.296719124	-5.314512372	1.07E-07	2.67E-06
EPHA5	27.6410642	-3.512497099	0.977832814	-3.592124389	0.000327993	0.002960751
EPHA7	40.88211681	-3.966059008	0.749762995	-5.289750276	1.22E-07	3.02E-06
EPHB3	44.40199435	-1.56280139	0.542955461	-2.878323367	0.003997951	0.023348404
EPHB4	140.4181263	-1.808132178	0.341781819	-5.29031118	1.22E-07	3.02E-06
EPOR	39.69397315	1.467482926	0.557708047	2.631274432	0.008506531	0.042490504
ERBB3	60.29264724	-4.719601179	0.767174256	-6.151928514	7.65E-10	3.01E-08
ERMN	3.965358656	5.62473623	2.000282461	2.811970978	0.004923895	0.027604481
ERN1	427.8546996	1.139054187	0.205099233	5.553673554	2.80E-08	7.82E-07
ERO1L	3176.276216	1.816083357	0.206979994	8.774197564	1.72E-18	3.38E-16
ERRFI1	4266.502668	2.916547935	0.350293366	8.32601533	8.36E-17	1.13E-14
ESM1	280.8988465	3.438190859	0.424752563	8.094573545	5.75E-16	6.79E-14
ESPL1	25.00143308	2.60545794	0.766746717	3.398068595	0.000678634	0.005498899
ESR1	390.9888185	-1.214041588	0.205345159	-5.912199694	3.38E-09	1.13E-07
ETS2	5504.044954	1.334222014	0.156962459	8.500261919	1.89E-17	2.86E-15
EXOC3L2	5.316044082	-5.701419029	1.876190618	-3.038827171	0.002375011	0.015466275
F10	27.35146802	-1.455385786	0.515120073	-2.825333088	0.004723149	0.026676881
F8	205.284572	-1.852129921	0.273375256	-6.775045946	1.24E-11	6.79E-10
FABP3	131.3210572	-1.833327402	0.457919675	-4.003600415	6.24E-05	0.000717317
FABP4	554.7480657	-4.36979312	0.846276263	-5.163553924	2.42E-07	5.55E-06
FAM107A	191.4316259	-3.00864034	0.458347823	-6.564098685	5.23E-11	2.52E-09
FAM110D	8.543521912	-6.386058341	1.428903126	-4.469203142	7.85E-06	0.000122255
FAM117A	174.0776316	-1.154357451	0.26484834	-4.358560266	1.31E-05	0.000189327
FAM124B	20.03310881	-2.918476359	0.872219532	-3.346034171	0.000819763	0.006462365
FAM129B	2324.788718	1.417996309	0.160986923	8.808145904	1.27E-18	2.67E-16
FAM132B	17.0555435	3.112403003	0.937284507	3.32065982	0.000898049	0.006952639
FAM133A	23.37955154	-2.157078282	0.581833713	-3.707379333	0.000209415	0.002031018
FAM134B	122.052922	-1.302110271	0.485591482	-2.681493229	0.00732944	0.037835824
FAM13C	281.4776599	-1.325531993	0.297851717	-4.450308374	8.57E-06	0.00013149
FAM162B	16.76403824	-6.467738115	1.10520683	-5.852061299	4.86E-09	1.57E-07
FAM181B	5.947369367	-3.430990032	1.328971629	-2.581687943	0.009831844	0.047524771
FAM198B	6302.154579	-1.001690829	0.155086955	-6.458898055	1.05E-10	4.79E-09
FAM20C	902.9451503	3.368725398	0.213567784	15.77356533	4.73E-56	1.79E-52
FAM26E	947.2194347	-1.470996518	0.171357819	-8.584355989	9.13E-18	1.52E-15
FAM46A	4427.293281	1.326926393	0.195741338	6.778978851	1.21E-11	6.63E-10
FAM46B	261.1858065	-1.084326529	0.381870362	-2.839514764	0.00451822	0.025779431
FAM69B	16.86800055	-6.779188453	0.926222837	-7.319176534	2.49E-13	1.88E-11
FAM84B	143.4297038	-1.828791511	0.340834139	-5.365634779	8.07E-08	2.06E-06
FAM89A	69.31716545	1.406491707	0.472595973	2.976097526	0.00291942	0.018278108
FAXC	144.2171587	-1.332773118	0.355408647	-3.749973814	0.000176853	0.001763864
FBLN1	2486.992159	-1.647726843	0.273893765	-6.015934101	1.79E-09	6.39E-08
FBLN2	579.9234619	-1.230625608	0.253789679	-4.848997842	1.24E-06	2.43E-05
FBN2	98.75489428	-1.448351215	0.458356706	-3.159877876	0.001578353	0.011084391
FBXL22	143.0662956	-3.083173831	0.452932849	-6.807132305	9.96E-12	5.62E-10
FBXO32	16521.81771	1.188461149	0.15652441	7.592816641	3.13E-14	2.74E-12
FBXO41	50.2860059	1.000726072	0.388377165	2.576686176	0.009975247	0.048033674
FCER1A	17.25393739	-2.702655821	1.046177464	-2.583362683	0.009784241	0.04734007
FCGR3A	1602.656489	1.281287423	0.408573822	3.135999797	0.001712693	0.011846259
FCRL6	5.445946948	-4.803316975	1.62604508	-2.953987582	0.003136966	0.019397578
FEN1	74.2648344	1.050017875	0.339407705	3.093677188	0.001976925	0.01330267
FGD5	544.5085009	-1.448056524	0.340034021	-4.258563661	2.06E-05	0.000280005
FGF10	37.82234456	-3.293946613	0.788486273	-4.177557332	2.95E-05	0.000379489
FGF12	19.65547266	-5.865615013	0.888913667	-6.598632948	4.15E-11	2.04E-09
FGF5	6.265042611	4.833422916	1.529826745	3.159457718	0.00158063	0.011095232
FGF9	9.801061424	-5.992516766	1.346052187	-4.451920084	8.51E-06	0.000130772
FGFR2	149.3598229	-1.137588478	0.260179601	-4.37232002	1.23E-05	0.000178383
FGL2	20344.2077	-1.135231341	0.208914131	-5.433961471	5.51E-08	1.45E-06
FGR	79.49711466	1.344192912	0.382514023	3.514101004	0.000441245	0.003814537
FHAD1	4.812200601	5.906814731	1.449877344	4.074009953	4.62E-05	0.000558962
FHL1	12318.5874	-1.39458585	0.318807652	-4.3743801	1.22E-05	0.000176876
FILIP1	1740.215442	-1.02592232	0.233576832	-4.392226363	1.12E-05	0.000165826
FILIP1L	8515.065227	-1.696962263	0.237440805	-7.146885576	8.88E-13	6.19E-11
FKBP11	147.9796959	1.551147598	0.47578007	3.260219786	0.001113259	0.008316441
FKBP5	4695.428777	2.529629139	0.379267087	6.669782922	2.56E-11	1.30E-09
FLOT2	1869.621844	1.036757723	0.16342224	6.344043023	2.24E-10	9.61E-09
FLRT2	124.5732469	-2.334075065	0.377893101	-6.176548502	6.55E-10	2.60E-08
FLRT3	19.70744282	-3.160784708	0.867180982	-3.644896249	0.0002675	0.002503127
FLT1	650.1663676	-2.546238445	0.570328256	-4.46451393	8.03E-06	0.000124651
FLT4	46.35771454	-3.355779466	0.666144994	-5.037611179	4.71E-07	1.01E-05
FLVCR2	16.82492557	2.30797676	0.862484279	2.675963858	0.007451468	0.038310335
FMN1	427.8636905	1.061356688	0.247946691	4.280584194	1.86E-05	0.000257625
FN1	225422.0406	1.083771811	0.209624206	5.17006997	2.34E-07	5.40E-06
FNDC1	416.966437	-2.688130366	0.398283522	-6.749288421	1.49E-11	7.94E-10
FNDC5	80.68260159	-2.07432926	0.472533235	-4.389806066	1.13E-05	0.000167029
FOS	2948.468026	-2.852979557	0.396512722	-7.195177861	6.24E-13	4.39E-11
FOSL1	191.1862127	3.186091584	0.466743051	6.826221781	8.72E-12	5.01E-10
FOSL2	5797.126584	1.171838479	0.162546619	7.209245477	5.63E-13	4.01E-11
FOXL1	630.9764186	1.0728394	0.195633093	5.483936183	4.16E-08	1.12E-06
FPR1	135.7418975	1.841004675	0.350726081	5.249123957	1.53E-07	3.67E-06
FRAS1	21.52654674	-2.684484715	0.925476916	-2.900650108	0.003723894	0.022166897
FREM1	1172.556579	-1.511915313	0.318700338	-4.744002857	2.10E-06	3.88E-05
FRMD5	19.74605861	-2.473751507	0.854335641	-2.895526523	0.00378523	0.0224266
FRMD7	42.93890927	-5.024978334	0.673040455	-7.466086618	8.26E-14	6.54E-12
FRZB	5733.427582	-1.042489778	0.248621866	-4.193073586	2.75E-05	0.000358274
FSCN1	151.823235	-1.169498315	0.308921293	-3.785748475	0.000153247	0.001561381
FST	80.06298569	-1.303666405	0.464959407	-2.803828431	0.005049977	0.028185918
FTH1	31023.63768	1.753869343	0.366474483	4.785788443	1.70E-06	3.21E-05
FUT1	20.83152938	-3.521964673	0.848210029	-4.152231819	3.29E-05	0.000416589
FXYD6	70.73868144	-3.041731775	0.533990318	-5.696230204	1.22E-08	3.66E-07
FZD7	325.5096378	-1.202111983	0.282431895	-4.256289757	2.08E-05	0.000282105
FZD8	178.1769218	-1.142256648	0.29039475	-3.933461778	8.37E-05	0.000928845
GABRB1	24.39428504	-3.00425151	0.907559834	-3.310251731	0.000932121	0.00715778
GADD45B	3021.305936	2.504277858	0.258716093	9.679636981	3.68E-22	1.09E-19
GADL1	14.05558738	-2.600581288	0.878411274	-2.960550902	0.003070894	0.019068547
GALM	238.1493828	-1.114994772	0.230578868	-4.835632946	1.33E-06	2.58E-05
GALNT15	1280.432167	1.614649599	0.417253024	3.869713354	0.000108963	0.00116023
GALNT16	146.3342735	-1.488254967	0.3437963	-4.328885931	1.50E-05	0.000212567
GAPDH	21255.73608	1.165651498	0.205481163	5.672790059	1.40E-08	4.15E-07
GAREM	797.773238	-1.098294675	0.246965508	-4.447158157	8.70E-06	0.00013276
GAS6	5022.163031	-1.235000351	0.369728063	-3.340293783	0.000836898	0.006567813
GATM	230.3732549	-1.584584563	0.282884279	-5.601529255	2.12E-08	6.06E-07
GBP4	457.7848161	-1.756107789	0.333843377	-5.260274456	1.44E-07	3.49E-06
GCH1	180.7427203	1.418240081	0.499933133	2.836859543	0.004555965	0.025945834
GCKR	30.12339957	8.553942584	0.846304951	10.10739991	5.12E-24	1.72E-21
GDF10	116.4279301	-1.095269414	0.368850155	-2.969415625	0.002983667	0.018634056
GDF15	34.83385316	3.123706425	0.74382225	4.199533458	2.67E-05	0.000349834
GEM	4287.538448	-1.997104453	0.211741633	-9.431798692	4.03E-21	1.11E-18
GFRA1	699.9978909	-2.593057035	0.420766635	-6.162696419	7.15E-10	2.82E-08
GGCT	186.5294174	1.061291653	0.322635666	3.289443058	0.001003859	0.007623477
GGT5	420.4244886	1.644652967	0.385977341	4.261009113	2.04E-05	0.000277708
GIMAP1	119.0492887	-2.127507579	0.504811053	-4.214463151	2.50E-05	0.000330047
GIMAP4	557.351597	-1.764931547	0.43801577	-4.029379001	5.59E-05	0.000653452
GIMAP5	185.3834642	-1.477192442	0.390722504	-3.78066896	0.000156408	0.001587169
GIMAP6	197.8062989	-1.795781153	0.380602802	-4.718255212	2.38E-06	4.30E-05
GIMAP7	129.9228904	-2.328176757	0.454610949	-5.121250957	3.04E-07	6.81E-06
GIMAP8	345.2644794	-2.52791997	0.37655683	-6.713249561	1.90E-11	9.92E-10
GIPC3	35.52460051	-3.023737325	0.546184893	-5.536105745	3.09E-08	8.60E-07
GK	163.2238003	1.109222079	0.288096515	3.850175273	0.000118033	0.00123935
GLDN	1779.255041	1.001910222	0.197378503	5.076085829	3.85E-07	8.39E-06
GLIS3	585.3243899	1.713657912	0.223775068	7.657948362	1.89E-14	1.72E-12
GLRX	2995.280217	4.304015744	0.359744731	11.96408279	5.48E-33	5.92E-30
GLUL	6726.542331	1.036666123	0.18350945	5.649115738	1.61E-08	4.71E-07
GLYAT	5.732020553	-5.809378665	2.269094512	-2.560218904	0.010460625	0.049772726
GNAI2	3.234844046	5.332904708	1.675392911	3.18307704	0.001457188	0.010402591
GNB4	3967.422482	-1.007790496	0.183334266	-5.497011111	3.86E-08	1.04E-06
GNPNAT1	1265.907292	1.110322509	0.206752035	5.370309941	7.86E-08	2.01E-06
GPC2	4.626340991	5.85308102	1.571863937	3.723656279	0.000196358	0.001921642
GPC3	137.58429	-2.651350241	0.447860741	-5.920032727	3.22E-09	1.08E-07
GPD1	33.67751314	-4.173432088	0.754881903	-5.528589399	3.23E-08	8.87E-07
GPD1L	820.7622736	-1.301092032	0.221951405	-5.862058109	4.57E-09	1.48E-07
GPIHBP1	40.59099814	-6.443656455	0.851494631	-7.567465748	3.81E-14	3.27E-12
GPLD1	524.9765859	-1.414452474	0.237535926	-5.954688609	2.61E-09	8.95E-08
GPM6A	53.32565721	-4.999909132	0.776095492	-6.442389096	1.18E-10	5.29E-09
GPR1	3.651095917	-5.162145584	1.843715247	-2.799860549	0.005112469	0.028408867
GPR116	476.4947168	-2.987776681	0.699812364	-4.269396822	1.96E-05	0.000269169
GPR124	244.1381753	-1.286225009	0.266786953	-4.82116908	1.43E-06	2.75E-05
GPR126	189.0492298	-2.860561015	0.443662861	-6.44760079	1.14E-10	5.13E-09
GPR133	51.22991998	-3.362457008	0.676934708	-4.96718069	6.79E-07	1.40E-05
GPR153	38.23200934	-1.03217655	0.376604257	-2.740745838	0.006129991	0.032762622
GPR162	5.203302376	5.730148216	1.41798034	4.041063232	5.32E-05	0.000632489
GPRC5B	370.2794848	-1.937879983	0.310306162	-6.245058002	4.24E-10	1.73E-08
GRASP	67.89377629	-2.283655055	0.391534306	-5.832579731	5.46E-09	1.75E-07
GREM2	10.15781727	-5.022684736	1.331755141	-3.77147764	0.000162284	0.00163473
GRIA1	1195.091774	-1.326661868	0.408644878	-3.246490877	0.001168372	0.008663945
GRIA2	1977.462468	-1.345139757	0.257001425	-5.233977808	1.66E-07	3.95E-06
GRIK3	40.24618206	-8.333069876	1.023645026	-8.140585522	3.93E-16	4.72E-14
GRIN2A	197.4775262	-3.529271284	0.417973036	-8.443777432	3.07E-17	4.47E-15
GRIP1	24.19723155	-2.596426237	0.744833604	-3.485914469	0.000490458	0.00416146
GRIP2	33.525048	-2.266006132	0.708453734	-3.198523803	0.001381331	0.009983618
GSG1L	1035.636592	-1.981079551	0.295538005	-6.703298799	2.04E-11	1.06E-09
GUCY1A2	228.2931672	-2.837093813	0.718110828	-3.950774313	7.79E-05	0.000870532
GYG2	55.66805787	-2.041774284	0.646072738	-3.160285464	0.001576146	0.011074039
HAND2	421.2118336	-1.455901711	0.182238117	-7.989007669	1.36E-15	1.50E-13
HAS1	6.894585625	-6.080180124	1.634141927	-3.720717291	0.000198658	0.001942888
HBB	112.0241291	-1.699688867	0.471756231	-3.602896485	0.000314691	0.002859451
HBEGF	249.7109131	-1.443609996	0.385963742	-3.740273603	0.00018382	0.001820144
HCFC1R1	162.8470395	-2.147537233	0.437399142	-4.909788404	9.12E-07	1.83E-05
HEG1	3257.556421	-1.205119017	0.174339049	-6.91250195	4.76E-12	2.90E-10
HEY1	37.83977065	-1.566111345	0.402532571	-3.890645032	1.00E-04	0.001084411
HGF	1392.670756	1.971528	0.361665784	5.451242798	5.00E-08	1.33E-06
HHEX	67.878162	-1.711966983	0.39536434	-4.330099627	1.49E-05	0.000211598
HIF1A	5057.964021	1.647107301	0.187189697	8.799134395	1.38E-18	2.86E-16
HILPDA	671.7671257	3.005899634	0.552161354	5.443879064	5.21E-08	1.38E-06
HIPK2	4504.338478	1.059072969	0.191379203	5.533897903	3.13E-08	8.69E-07
HIST1H2AG	54.59002156	1.334496256	0.41308466	3.230563578	0.001235464	0.00908571
HIST1H2AM	116.0486374	1.27079885	0.409991566	3.099573149	0.001937997	0.01309523
HK2	1285.008178	2.820954052	0.301055561	9.370210753	7.24E-21	1.89E-18
HLA-DMB	176.7846498	-1.292055414	0.355083073	-3.638741219	0.000273974	0.002560251
HLA-DOA	185.6981064	-1.489786137	0.378807413	-3.93283258	8.40E-05	0.00092962
HLA-DQA2	53.59101573	-2.111762837	0.673669769	-3.134715158	0.001720211	0.011876522
HLF	1074.560832	-1.704388351	0.278805157	-6.113188048	9.77E-10	3.75E-08
HMCN1	21499.22686	-1.206965555	0.175529662	-6.876134456	6.15E-12	3.66E-10
HMCN2	31.61369504	-6.476144481	0.954912804	-6.781922342	1.19E-11	6.54E-10
HMGA1	16.70263533	2.201995699	0.773872623	2.845423956	0.004435235	0.025392181
HMGA2	20.12215172	5.653497354	0.95269166	5.934236218	2.95E-09	1.01E-07
HMOX1	481.442838	3.920357876	0.454842113	8.619162038	6.74E-18	1.13E-15
HOXA2	64.28281123	-1.074994308	0.416920445	-2.578415908	0.009925445	0.047854826
HOXB3	75.35050429	-2.084809359	0.454988673	-4.582112665	4.60E-06	7.66E-05
HOXC6	4.87403658	-5.275250377	2.02507864	-2.604960753	0.009188478	0.045121726
HOXD8	15.75105626	-5.440147124	1.190213944	-4.570730455	4.86E-06	8.02E-05
HRASLS5	28.70880448	-2.174946781	0.73206369	-2.970980274	0.002968508	0.018554712
HRH1	17.02319985	3.331609365	1.053695333	3.161833654	0.001567791	0.011020455
HRH2	211.8606632	3.21478461	0.475780091	6.756870809	1.41E-11	7.59E-10
HSBP1L1	74.00043321	1.046013269	0.286453645	3.651597	0.000260615	0.002450555
HSD11B1	83.24454668	1.671978185	0.579435072	2.885531554	0.003907533	0.023006969
HSPA12A	396.5518882	-1.004849789	0.245174279	-4.098512266	4.16E-05	0.000511632
HSPA12B	37.02537071	-4.61475446	0.932500974	-4.948793181	7.47E-07	1.53E-05
HSPA5	12931.58943	1.373365367	0.265300411	5.176642431	2.26E-07	5.24E-06
HSPA6	164.8775375	2.284655335	0.471786934	4.842557458	1.28E-06	2.50E-05
HSPA8	7539.533945	1.089037402	0.183756411	5.926527387	3.09E-09	1.05E-07
HTRA3	58.73709054	-2.411039982	0.762039109	-3.16393208	0.001556531	0.010966799
HYAL1	19.90130047	-1.864681248	0.685149071	-2.721570132	0.00649726	0.034397257
HYAL2	141.6598194	-1.18000313	0.281107604	-4.197691965	2.70E-05	0.000352385
ICA1	78.66379599	-3.056876937	0.532334369	-5.742400111	9.33E-09	2.84E-07
ICAM1	542.0106873	1.953715107	0.631857388	3.092019091	0.001988001	0.013364525
ICAM2	56.29067996	-2.077308613	0.601154587	-3.455531503	0.000549209	0.004603126
ID4	3732.956276	-1.7314881	0.259311133	-6.677260933	2.43E-11	1.24E-09
IDUA	36.6235546	-1.313733235	0.498241894	-2.636737796	0.008370751	0.041886932
IER3	1276.946082	2.995659167	0.478582785	6.259437783	3.86E-10	1.59E-08
IER5L	217.0810388	1.696771801	0.276728088	6.131548892	8.70E-10	3.37E-08
IFI27	48.72358462	-2.91770343	0.674445388	-4.326078109	1.52E-05	0.000214489
IFI30	246.6251771	2.070218232	0.35102145	5.897697225	3.69E-09	1.21E-07
IFI44L	1402.164628	-2.117310054	0.587602748	-3.603301822	0.0003142	0.00285671
IFITM2	1385.561415	1.095317316	0.167304276	6.546857871	5.88E-11	2.78E-09
IFITM3	5811.308641	1.606749347	0.171113769	9.38994772	6.00E-21	1.59E-18
IGF1	316.7463936	-3.395404365	0.649759786	-5.225630207	1.74E-07	4.11E-06
IGF2	474.8436551	-4.415231442	0.561968131	-7.856729237	3.94E-15	4.03E-13
IGFBP3	25049.75454	3.474267599	0.342405472	10.14664743	3.43E-24	1.21E-21
IGFBP5	41297.5927	1.788915229	0.405642844	4.410074669	1.03E-05	0.000154085
IGFBP6	352.0561982	-1.49800409	0.331859782	-4.513966952	6.36E-06	0.000101784
IGFBPL1	439.7223292	-1.29664514	0.32567611	-3.9813947	6.85E-05	0.000778289
IGJ	375.5320039	-2.509467521	0.835140071	-3.004846264	0.002657151	0.016909144
IGSF11	20.10000269	-2.31466337	0.8891782	-2.603149031	0.009237179	0.045302026
IGSF3	209.3840462	-1.122686217	0.304985562	-3.681112671	0.000232218	0.00221663
IKZF4	282.910947	1.015519945	0.142987914	7.102138311	1.23E-12	8.29E-11
IL12RB2	26.53634465	-2.945572519	0.909076582	-3.240180838	0.001194539	0.008831996
IL15RA	161.3954621	1.258586583	0.308754712	4.076331575	4.58E-05	0.0005543
IL16	208.0082847	-1.6210764	0.270898725	-5.984068025	2.18E-09	7.62E-08
IL17RD	378.2280878	-1.023605518	0.225923406	-4.530763477	5.88E-06	9.46E-05
IL1R1	8242.554976	1.542887268	0.244205843	6.317978498	2.65E-10	1.13E-08
IL1R2	37.6390566	2.297329091	0.648945028	3.540098148	0.000399978	0.003505896
IL1RAP	200.2495765	2.914317148	0.298129168	9.775350613	1.44E-22	4.53E-20
IL1RL1	155.7375599	3.127966409	0.836564138	3.739063469	0.000184707	0.001824498
IL1RL2	13.75430792	3.396072312	1.031497575	3.292370622	0.000993466	0.007555938
IL31RA	106.3605589	-3.308924895	0.885537736	-3.736627771	0.000186505	0.001838299
IL33	2773.817463	1.163927426	0.27320226	4.260314056	2.04E-05	0.000278322
IL4R	906.1861855	1.316158178	0.215647952	6.103272336	1.04E-09	3.97E-08
IL6	1067.334418	2.863861351	0.738432428	3.878298465	0.00010519	0.001127991
IL8	1889.87132	5.325723062	0.917516532	5.804498202	6.46E-09	2.03E-07
IMPG2	38.51216832	-1.906426382	0.586782843	-3.248947043	0.00115833	0.008602139
IPO4	246.5592479	1.042268858	0.191234554	5.450211985	5.03E-08	1.34E-06
IQCH	27.65192102	2.020196947	0.788866451	2.56088587	0.010440565	0.049735772
IRAK2	240.466123	1.984429544	0.360926315	5.498156994	3.84E-08	1.04E-06
IRF4	28.17882938	-1.524405083	0.469476544	-3.247031407	0.001166155	0.008655439
ISL1	9.001308339	-4.250043672	1.340801963	-3.169777334	0.001525558	0.010783748
ISLR	775.7260435	-1.249391255	0.232805034	-5.366684874	8.02E-08	2.05E-06
ISPD	46.83281684	-1.263882221	0.484811436	-2.606956286	0.009135102	0.044932578
ITGA2	783.0928068	2.062824867	0.305806786	6.745516987	1.52E-11	8.12E-10
ITGA5	4125.341643	2.612469809	0.232896063	11.2173206	3.35E-29	2.03E-26
ITGA6	580.3743617	-3.016020296	0.334443383	-9.0180295	1.92E-19	4.26E-17
ITGAX	45.60844899	1.334152746	0.468365507	2.848529038	0.004392185	0.025164771
ITGB3	6972.535448	2.260089263	0.172937937	13.06878818	4.97E-39	7.51E-36
ITGB4	183.1320194	-4.819747395	0.342589848	-14.06856456	5.93E-45	1.49E-41
ITGB8	265.0382231	-2.192968972	0.371246855	-5.907037167	3.48E-09	1.16E-07
ITIH5	1207.230199	-1.147936411	0.380228158	-3.019072591	0.002535498	0.016306561
ITLN1	238.0127558	-7.119252823	1.539783427	-4.62354166	3.77E-06	6.45E-05
ITM2A	279.322545	-2.466080494	0.269989823	-9.133975745	6.60E-20	1.58E-17
ITPKC	791.3512589	2.064733611	0.179382738	11.51021351	1.17E-30	9.33E-28
JAG2	43.3880162	-3.259374565	0.696268147	-4.681205908	2.85E-06	5.04E-05
JAK3	130.6026689	1.178438358	0.405998597	2.902567564	0.003701173	0.022066931
JUN	2286.963802	-1.508106048	0.259637446	-5.808507483	6.30E-09	2.00E-07
KANK3	20.13437253	-3.469860656	0.852401651	-4.070687395	4.69E-05	0.000564736
KANK4	24.32354003	-7.894506854	1.047517339	-7.536397308	4.83E-14	4.10E-12
KAZALD1	104.4495625	-1.596376702	0.31336107	-5.094368299	3.50E-07	7.69E-06
KBTBD8	62.88888237	1.551169028	0.568975976	2.726246965	0.006405905	0.033961178
KCNA4	20.88755415	-2.945066427	0.915592008	-3.216570702	0.001297326	0.009465843
KCNA6	182.4572655	-1.655125946	0.42994671	-3.849607192	0.000118307	0.001241366
KCNAB1	109.4850932	-1.561841778	0.559458065	-2.791704826	0.005243116	0.02898571
KCNB1	78.50799073	-1.651246417	0.514092226	-3.211965352	0.001318303	0.009578442
KCND2	11.20796636	-5.525750295	1.569337592	-3.521071772	0.000429806	0.003726654
KCNH2	14.95399602	-4.330603864	1.371412277	-3.157769502	0.001589812	0.011152782
KCNIP2	68.45295236	-2.42672816	0.650598337	-3.729994409	0.000191484	0.001877586
KCNJ12	14.12097052	-2.632269756	0.96842369	-2.718097237	0.006565854	0.034656529
KCNJ3	206.9536965	-1.592510013	0.352115183	-4.52269624	6.11E-06	9.80E-05
KCNK15	288.544524	1.306835758	0.326079904	4.007716339	6.13E-05	0.000706545
KCNK3	167.1510749	1.187553875	0.339762265	3.495249465	0.000473619	0.004048116
KCNK5	13.67615313	-4.107183144	1.087599337	-3.776375181	0.000159127	0.001607217
KCNMA1	3915.653268	-1.020824688	0.239179629	-4.268025219	1.97E-05	0.000270338
KCNMB2	6.991429085	-6.100709259	1.775833433	-3.435406242	0.000591666	0.004891193
KCNMB4	82.51718115	-1.265603741	0.474966818	-2.664615069	0.007707649	0.039371505
KCNN3	122.4132813	-3.201992083	0.328838944	-9.737265424	2.09E-22	6.32E-20
KCNT2	466.8678492	1.270749209	0.489457396	2.596240694	0.009425002	0.046029078
KDM6B	587.3800588	1.191112096	0.251263247	4.740494731	2.13E-06	3.92E-05
KDR	427.3885195	-3.256181123	0.689365572	-4.723446098	2.32E-06	4.21E-05
KHDRBS3	228.3373544	1.017644395	0.222791459	4.567699319	4.93E-06	8.11E-05
KIAA0247	1213.162453	1.276567295	0.200788947	6.357756803	2.05E-10	8.87E-09
KIAA0754	1904.296705	-1.033254189	0.146863465	-7.035474662	1.99E-12	1.31E-10
KIAA0895L	131.3582051	1.265220354	0.271728176	4.656198601	3.22E-06	5.60E-05
KIAA1456	26.99579995	2.240728088	0.713729677	3.139463245	0.001692576	0.011750118
KIAA1644	103.3821109	1.432019814	0.530306941	2.70036031	0.006926442	0.036162914
KIAA1683	82.21680907	-1.979476394	0.446081975	-4.437472266	9.10E-06	0.00013791
KIF14	30.77388013	1.84223783	0.648607293	2.840297744	0.004507144	0.025735658
KIF26A	40.58101068	-5.548032274	0.727636286	-7.624732822	2.45E-14	2.16E-12
KL	47.75642248	-1.158492312	0.437668982	-2.646960051	0.008121895	0.040975325
KLF17	47.18786988	2.617177448	0.591879505	4.421807859	9.79E-06	0.000147403
KLF2	269.0042212	-2.108375694	0.327322075	-6.441287813	1.18E-10	5.32E-09
KLF4	549.3771389	-1.356662615	0.323698342	-4.191132417	2.78E-05	0.000360549
KLHL14	6.143215868	-5.912001505	2.021131428	-2.925095036	0.00344351	0.020876455
KLHL23	169.2087522	-1.316166253	0.266753476	-4.934017255	8.06E-07	1.63E-05
KLHL25	52.29006183	1.719875985	0.413128305	4.163055311	3.14E-05	0.000399995
KLHL3	270.8769829	-1.085210099	0.258280714	-4.20166912	2.65E-05	0.000346849
KLHL30	136.4324202	-1.160715922	0.437420701	-2.653545931	0.007965093	0.040332286
KLHL4	25.40943017	-1.844903192	0.662241039	-2.785848479	0.005338782	0.029407062
KRT14	37.874203	1.843674203	0.610932859	3.017801671	0.002546155	0.016361182
KRT16	115.4973775	3.746045722	0.803905865	4.659806436	3.17E-06	5.52E-05
KRT222	11.44568312	-6.80629146	1.524719555	-4.463962857	8.05E-06	0.000124651
L1CAM	30.07767513	-5.801683801	0.893827435	-6.490832094	8.54E-11	3.90E-09
LAIR1	255.0940362	1.075356794	0.324226324	3.316685642	0.00091092	0.007030688
LAMB1	5583.444717	1.337377058	0.160741442	8.320051391	8.79E-17	1.18E-14
LAMC2	277.2260799	2.44042186	0.650163425	3.75355144	0.000174347	0.001741164
LAPTM5	1398.339863	1.275138308	0.266410346	4.786369325	1.70E-06	3.21E-05
LARP6	751.9435231	1.00477727	0.212349312	4.731718991	2.23E-06	4.08E-05
LBH	2230.736856	-1.228149454	0.262343896	-4.681448561	2.85E-06	5.04E-05
LCAT	79.54967855	-1.255540746	0.380534765	-3.299411409	0.000968878	0.00740778
LCN10	13.72430434	-4.625060201	1.080746124	-4.27950663	1.87E-05	0.000258403
LDB2	315.8386029	-3.507214268	0.358675183	-9.778246273	1.40E-22	4.49E-20
LDB3	2090.595836	-2.196081095	0.370978045	-5.919706368	3.23E-09	1.08E-07
LDHA	15260.75149	1.232753234	0.13644839	9.034575177	1.65E-19	3.72E-17
LDLR	238.11367	1.252493545	0.310848997	4.029266805	5.60E-05	0.000653452
LDOC1	963.6398245	-1.175168793	0.25218008	-4.660038157	3.16E-06	5.52E-05
LEFTY2	366.0793772	-2.235283539	0.606614261	-3.684851614	0.000228836	0.00219126
LGI1	39.01405038	-3.696502896	0.682993846	-5.412205275	6.23E-08	1.62E-06
LGI2	369.5214725	-2.309206562	0.269098221	-8.581277707	9.38E-18	1.54E-15
LGI4	36.47920477	-2.075971203	0.540565225	-3.840371346	0.000122848	0.001287226
LGR5	106.9877804	-1.158363763	0.410840121	-2.819500102	0.004809852	0.027095736
LHFP	2399.567374	-1.178644177	0.176718668	-6.669607639	2.56E-11	1.30E-09
LHFPL2	1093.232755	1.211934954	0.160877033	7.533300015	4.95E-14	4.18E-12
LHX6	54.61824303	-5.410077007	0.689265081	-7.849051338	4.19E-15	4.25E-13
LIF	330.5436795	5.759073914	0.847288323	6.797065129	1.07E-11	5.94E-10
LILRA6	28.58451118	2.303869688	0.818107717	2.816095777	0.004861117	0.027323455
LIMS2	1237.65249	-1.318621374	0.314203044	-4.196717374	2.71E-05	0.000353293
LINGO1	10.35537365	-4.296583685	1.317028919	-3.262330555	0.001105002	0.008271105
LIPE	28.32679807	-3.562381536	0.918353355	-3.879096772	0.000104845	0.001125094
LMNB1	150.4133547	2.067882753	0.287350998	7.196365317	6.18E-13	4.37E-11
LMO3	487.4404984	-1.955531308	0.257694367	-7.588568304	3.23E-14	2.81E-12
LNX1	350.6731673	1.429320688	0.282245344	5.064107227	4.10E-07	8.90E-06
LOC100506870	194.3951469	-2.245947078	0.289189648	-7.766346725	8.08E-15	7.93E-13
LOC100996433	47.81323859	3.328044238	0.6299517	5.283014933	1.27E-07	3.12E-06
LOC100996598	8.189439068	-3.810012158	1.400322213	-2.720811054	0.006512197	0.034440161
LOC101927562	49.01176947	-1.228369822	0.458362227	-2.679910668	0.007364181	0.037979514
LOC101928558	9.22009796	-5.603998852	1.233600747	-4.542797875	5.55E-06	8.99E-05
LOC102723625	67.07324421	1.523402044	0.367958047	4.140151459	3.47E-05	0.000437316
LOC102724147	31.01111233	-1.852758853	0.575893557	-3.217189755	0.001294529	0.009451128
LOC102724488	9.989083031	-4.301363197	1.198025625	-3.590376624	0.0003302	0.002972614
LOC102724594	22.62741714	1.299945202	0.457209487	2.843215724	0.004466083	0.025530123
LOC102724720	90.28813688	4.951913264	1.393589475	3.553351509	0.000380356	0.003369057
LOC643355	7.055224183	3.570276306	1.365591782	2.614453568	0.008937031	0.044171031
LOC646588	14.09815831	-4.550168524	1.152872693	-3.946809178	7.92E-05	0.000882753
LOC653513	563.6098648	-1.68898125	0.284924502	-5.927820306	3.07E-09	1.04E-07
LONRF2	1077.230651	-1.007830665	0.226724398	-4.445179591	8.78E-06	0.000133852
LOXL2	398.0927907	1.247529264	0.282588209	4.414654347	1.01E-05	0.000151457
LPAR4	68.03342477	-1.667152838	0.445331647	-3.743620846	0.000181387	0.001800772
LPCAT1	817.8048132	1.097415615	0.159041289	6.900193155	5.19E-12	3.15E-10
LPCAT3	267.5202092	1.52399563	0.293249768	5.196920163	2.03E-07	4.72E-06
LPHN3	117.8959718	-2.085746828	0.472376115	-4.415436691	1.01E-05	0.00015106
LPL	793.3462571	-4.129420111	0.86083712	-4.796981935	1.61E-06	3.06E-05
LPPR4	38.14639447	-5.693499408	0.912929944	-6.23651294	4.47E-10	1.82E-08
LRMP	36.27909672	-1.511377065	0.53406335	-2.829958404	0.004655406	0.026363196
LRP8	383.3317777	1.985535152	0.289126513	6.867357584	6.54E-12	3.83E-10
LRRC17	650.2207218	-1.472479991	0.225294103	-6.535812398	6.33E-11	2.95E-09
LRRC2	29.42494263	-8.172500866	2.064468855	-3.958645754	7.54E-05	0.00084421
LRRN1	427.8482154	-1.567986814	0.315783621	-4.965383601	6.86E-07	1.41E-05
LRRN2	11.74155294	-3.665682762	1.126882978	-3.252940043	0.001142176	0.008503053
LRRN4CL	29.06372069	-3.613196412	0.898332692	-4.022113904	5.77E-05	0.000670841
LSAMP	74.56590609	-9.511299805	0.797283835	-11.92962831	8.29E-33	8.36E-30
LTBP1	544.9647207	-2.440977131	0.307231192	-7.94508239	1.94E-15	2.11E-13
LURAP1	234.1276224	1.010229449	0.246242185	4.102584821	4.09E-05	0.000504944
MAB21L1	68.72482207	-1.406098812	0.502078985	-2.800553008	0.005101513	0.02840296
MAD2L2	102.8345131	1.218318112	0.293131568	4.156215996	3.24E-05	0.000410424
MAFB	539.4894174	1.454342411	0.252840632	5.752012235	8.82E-09	2.71E-07
MAFF	1170.863982	1.166287529	0.37461721	3.11327803	0.001850216	0.012618525
MAMDC2	236.5627579	-2.118111644	0.29869224	-7.091284481	1.33E-12	8.89E-11
MAP2K6	44.16799211	-2.195264739	0.697286981	-3.148294457	0.001642262	0.011453412
MAP4K4	9079.028414	1.424426768	0.212538271	6.701977759	2.06E-11	1.06E-09
MAPK13	123.5635817	1.125600782	0.337647888	3.333652666	0.000857136	0.006683806
MARCO	91.57946073	3.583280003	0.965014254	3.71318868	0.000204664	0.001992609
MASP1	340.5489896	-2.43969382	0.420177212	-5.806344923	6.39E-09	2.02E-07
MATN2	108.3099721	-2.272734838	0.430861171	-5.274865763	1.33E-07	3.24E-06
MATR3	6.470496299	4.278714251	1.206163359	3.547375419	0.00038909	0.003436353
MB21D2	105.6574657	-1.040387725	0.361331564	-2.879315921	0.003985389	0.023329105
MBOAT7	140.1769267	1.003610995	0.301983546	3.323396283	0.000889285	0.006902457
MCAM	14125.53274	-1.003340353	0.24089151	-4.165112972	3.11E-05	0.000397409
MCTP1	70.91510094	-2.267057994	0.579041776	-3.915189001	9.03E-05	0.000991177
MDFI	10.76412092	-4.189867061	1.203792383	-3.480556216	0.000500374	0.00423846
MDGA2	4.671896903	-5.518026889	2.10920823	-2.616160326	0.008892479	0.043996821
MDH1B	13.73552006	-2.454861568	0.889523939	-2.759747614	0.005784603	0.031281545
MEDAG	2717.396013	1.611897425	0.210165982	7.669640009	1.72E-14	1.60E-12
MEGF10	157.2523929	-2.461012309	0.476041706	-5.169740966	2.34E-07	5.40E-06
MEGF6	1063.58083	-1.203069185	0.271748674	-4.427139124	9.55E-06	0.000144094
MEOX1	57.70524062	-5.982930247	0.79750771	-7.502034368	6.28E-14	5.14E-12
MEOX2	297.1049569	-1.755776484	0.403678428	-4.349443421	1.36E-05	0.000195976
METTL1	116.107614	1.291473147	0.331332139	3.897820325	9.71E-05	0.001057337
MFAP2	184.9624889	1.343371508	0.302625836	4.439050961	9.04E-06	0.000137305
MFAP5	786.583341	-2.033442009	0.669111351	-3.039018852	0.0023735	0.015466275
MFSD4	20.11006215	-2.601528677	0.636359565	-4.08814265	4.35E-05	0.000531759
MGARP	102.0403851	-1.42327822	0.297468403	-4.784636631	1.71E-06	3.22E-05
MGAT3	24.95838851	-2.74333031	0.82312995	-3.332803415	0.000859757	0.006700784
MGAT4C	149.1438728	-1.404570512	0.408273942	-3.4402649	0.000581145	0.004817387
MGLL	1035.098137	-1.03484914	0.210371978	-4.919139665	8.69E-07	1.75E-05
MICALCL	377.1586963	1.412757934	0.250262361	5.645107519	1.65E-08	4.81E-07
MID1IP1	588.4163304	1.223394813	0.250961859	4.874823677	1.09E-06	2.15E-05
MIDN	515.0155011	1.091735578	0.231379667	4.718373018	2.38E-06	4.30E-05
MIF	558.7686529	1.20031734	0.308737775	3.887821436	0.000101148	0.001093179
MIXL1	5.55962444	-4.498267003	1.424548409	-3.157679286	0.001590304	0.011152782
MKX	557.0241858	-1.353291524	0.246114668	-5.498621979	3.83E-08	1.04E-06
MLKL	459.3163764	1.359764815	0.254902862	5.334443114	9.58E-08	2.42E-06
MLLT11	247.8265066	1.181263728	0.272062898	4.341877332	1.41E-05	0.000201891
MMP1	28.19368171	6.640145922	0.884621221	7.506202392	6.09E-14	5.03E-12
MMP10	7.915910116	6.632207799	1.397300974	4.746441834	2.07E-06	3.84E-05
MMP14	4593.18478	1.626706726	0.160167895	10.15625966	3.11E-24	1.12E-21
MMP16	838.9445552	-1.053878345	0.224000851	-4.70479616	2.54E-06	4.57E-05
MMP19	710.4576684	2.482919911	0.270500849	9.178972715	4.35E-20	1.08E-17
MMP28	63.15213159	-2.398627074	0.444939524	-5.390905835	7.01E-08	1.82E-06
MMP3	14.52765022	1.989422636	0.737843358	2.696266916	0.007012145	0.036547272
MMRN1	576.7203763	-7.469755595	0.915584582	-8.15845498	3.39E-16	4.14E-14
MN1	545.3463742	-1.527528154	0.237840127	-6.422499729	1.34E-10	5.93E-09
MOCOS	90.74039972	1.200514756	0.394624705	3.042168269	0.002348806	0.015327553
MPC1	611.0761177	-1.126923344	0.233807949	-4.819867535	1.44E-06	2.76E-05
MPL	29.20856235	-1.69045619	0.426108303	-3.967198434	7.27E-05	0.000819958
MPP7	1762.494576	-1.19237786	0.175299326	-6.801953471	1.03E-11	5.78E-10
MPPED2	566.8322241	-1.220344915	0.19217998	-6.350010625	2.15E-10	9.27E-09
MPV17L2	49.50866011	1.442847466	0.397610737	3.628794023	0.000284748	0.002639727
MPZ	116.3063417	-3.712838296	0.77356116	-4.799670007	1.59E-06	3.03E-05
MPZL2	80.60153942	-3.951562953	0.874106751	-4.520686917	6.16E-06	9.88E-05
MRAP2	2430.197887	-1.12206963	0.192261964	-5.836149834	5.34E-09	1.72E-07
MRGPRF	169.5316005	-2.212737912	0.43361657	-5.102982835	3.34E-07	7.40E-06
MRTO4	334.9477772	1.112896874	0.212049117	5.248297599	1.54E-07	3.68E-06
MSMP	5.515537099	6.103861972	1.70980113	3.569925102	0.000357083	0.003181555
MSR1	1275.980672	1.178040839	0.302840511	3.889971117	0.000100256	0.001086085
MT1A	33.86018884	2.139198883	0.724794276	2.951456645	0.003162789	0.019503008
MT1E	1285.018141	2.64624558	0.389383624	6.795985793	1.08E-11	5.96E-10
MT1F	109.2597658	3.324784851	0.906581507	3.667386578	0.000245042	0.002322908
MT1G	48.66953118	3.541181373	1.237743568	2.860997597	0.004223103	0.024436782
MT1M	193.583828	2.988588533	0.457154182	6.537375462	6.26E-11	2.93E-09
MT1X	3383.167042	3.821034489	0.243126851	15.71621756	1.17E-55	3.54E-52
MT2A	3169.231429	3.574484425	0.347713475	10.27997095	8.68E-25	3.36E-22
MTFP1	14.39194448	3.83983487	0.968642877	3.964138858	7.37E-05	0.000828979
MTHFD2	2909.14892	2.276948097	0.109611506	20.77289303	7.61E-96	1.15E-91
MTTP	61.60622817	-3.170225017	0.623863226	-5.081602643	3.74E-07	8.20E-06
MTUS2	1307.907122	-1.373262843	0.190261326	-7.217771857	5.28E-13	3.79E-11
MUC1	69.64861863	2.279240068	0.563873329	4.042113632	5.30E-05	0.000630941
MVP	1163.359106	1.165280882	0.167452383	6.958879045	3.43E-12	2.13E-10
MXRA5	1035.636399	-1.763446737	0.290818936	-6.063727356	1.33E-09	4.97E-08
MYBL1	549.1387638	-1.209122673	0.284069331	-4.25643511	2.08E-05	0.000282105
MYC	618.6588754	1.551312607	0.304455831	5.095361786	3.48E-07	7.67E-06
MYCT1	18.65685459	-4.621218893	1.004689108	-4.599650636	4.23E-06	7.11E-05
MYH10	46121.07682	-2.034132246	0.36055918	-5.641604374	1.68E-08	4.90E-07
MYO3A	19.09702963	-2.892299154	1.03838665	-2.785377831	0.005346538	0.029428343
MYO5B	574.2776756	-1.152128963	0.357666214	-3.221240691	0.001276369	0.00933206
MYO5C	137.7998206	-4.489720215	0.57517907	-7.805778151	5.91E-15	5.84E-13
MYOC	268.922942	-1.689283506	0.635549426	-2.657989192	0.007860841	0.039925282
MYOCD	204.297464	-1.444047289	0.331953384	-4.350150833	1.36E-05	0.000195717
MYOM1	652.1588574	-1.731586655	0.333057172	-5.19906731	2.00E-07	4.68E-06
MYOM3	113.8741659	2.136090977	0.435371867	4.906359687	9.28E-07	1.86E-05
MYRIP	52.32074444	-6.482240695	0.71567703	-9.057494407	1.33E-19	3.10E-17
N6AMT1	159.9025085	-1.213595694	0.206350229	-5.88124228	4.07E-09	1.33E-07
NAA38	61.4643774	-1.183790293	0.405113417	-2.922120678	0.003476568	0.020984424
NAALAD2	14.38414832	-4.763289944	1.276036163	-3.732880057	0.000189303	0.001861026
NAMPT	7124.722414	2.806134093	0.407026441	6.894230469	5.42E-12	3.26E-10
NANS	552.5961259	1.321568095	0.194937091	6.779459419	1.21E-11	6.63E-10
NAP1L3	353.3543788	-1.16388034	0.207213909	-5.616806067	1.95E-08	5.59E-07
NAT8L	8.958905111	-6.160452724	1.72601237	-3.569182256	0.000358097	0.00318871
NAV1	287.4399808	1.580034311	0.233566144	6.764825942	1.33E-11	7.21E-10
NCAM1	377.674846	-1.606391466	0.332516617	-4.831011093	1.36E-06	2.62E-05
NCKAP5	64.10591537	-1.535443234	0.445600026	-3.445788022	0.000569397	0.004738184
ND1	38680.13987	-1.565693538	0.571249335	-2.740823387	0.006128544	0.032762622
NDRG1	5661.94933	1.830072663	0.341024183	5.366401432	8.03E-08	2.05E-06
NDRG4	59.81638825	-1.698092764	0.63542154	-2.672387787	0.007531356	0.038640686
NDUFA4L2	362.9768827	1.466509212	0.499929293	2.933433251	0.003352357	0.020470877
NDUFC2-KCTD14	46.09165824	1.464688384	0.517524225	2.830183234	0.004652135	0.026354547
NEBL	42.16898586	-4.943560165	0.737918741	-6.69932865	2.09E-11	1.08E-09
NEGR1	1427.564022	-1.443907295	0.206814532	-6.981652981	2.92E-12	1.85E-10
NEK6	980.8922407	1.304797392	0.189114505	6.899509874	5.22E-12	3.16E-10
NELL2	77.8925875	-1.91685282	0.543812198	-3.524843372	0.000423733	0.003686333
NEXN	3687.989719	-1.387656218	0.224603368	-6.178252055	6.48E-10	2.58E-08
NFATC2	274.8080138	-1.163121207	0.392687268	-2.961952935	0.003056945	0.018997538
NFIL3	672.9590724	1.479757921	0.263433814	5.617190516	1.94E-08	5.59E-07
NFKBIA	3995.319325	1.218649515	0.241945591	5.036874233	4.73E-07	1.01E-05
NGEF	21.74308972	-2.665281272	0.862019294	-3.091904428	0.001988769	0.013364525
NIPAL1	17.14552223	3.095218534	1.144295953	2.704910846	0.006832272	0.03573295
NKD1	724.2008739	-1.631379311	0.315955373	-5.163321938	2.43E-07	5.55E-06
NKX3-1	137.6580366	1.16628344	0.316650218	3.683191658	0.000230332	0.002202794
NLGN3	80.31188953	-1.057698629	0.368738439	-2.868425196	0.004125207	0.023943622
NLRP3	111.3249045	-1.026595932	0.393664039	-2.60779708	0.009112696	0.044865619
NLRP6	3.345107717	5.072573203	1.775678239	2.856696157	0.004280754	0.024694773
NME1	428.2652429	1.259476935	0.262940703	4.789965657	1.67E-06	3.16E-05
NMNAT2	60.18254292	-2.845455492	0.691432769	-4.11530321	3.87E-05	0.000480005
NNMT	4856.627233	2.08862697	0.157140633	13.29145063	2.59E-40	4.90E-37
NOD2	76.9455055	1.320531656	0.423957683	3.11477232	0.001840869	0.012577472
NOP16	78.44205529	1.526287281	0.55155716	2.767233194	0.00565343	0.030726046
NOS3	48.99474267	-4.502493723	0.641086435	-7.023224134	2.17E-12	1.40E-10
NOSTRIN	140.5858242	-6.219067762	0.876448102	-7.095762709	1.29E-12	8.64E-11
NOTCH4	126.3408568	-2.306746285	0.423844223	-5.442438892	5.26E-08	1.39E-06
NOV	12191.46014	-1.202328127	0.387943727	-3.099233327	0.001940222	0.01309523
NOVA2	53.75914478	-4.462815895	0.767424353	-5.815317011	6.05E-09	1.92E-07
NPR1	1118.11167	-1.028795751	0.27303612	-3.767984068	0.000164571	0.001653457
NPR3	2467.503924	-1.690535383	0.206181109	-8.199273871	2.42E-16	3.02E-14
NPTXR	406.1042979	-1.000344505	0.278217394	-3.59554984	0.000323707	0.00293081
NPY1R	588.1640958	-2.174922455	0.291177821	-7.46939601	8.06E-14	6.45E-12
NPY2R	11.73576124	7.196803483	1.256370328	5.72825012	1.01E-08	3.07E-07
NPY5R	46.86387741	-2.108757239	0.639762921	-3.296154199	0.000980182	0.007477473
NR1D2	2616.963664	-1.307116267	0.160382266	-8.150004963	3.64E-16	4.40E-14
NR2F1	10.7112945	-3.640131024	1.381250247	-2.635388506	0.008404103	0.042020515
NR4A1	557.2639747	-1.887845473	0.487612661	-3.871608811	0.000108119	0.00115368
NR4A2	565.5869994	-1.822050404	0.434843185	-4.190132133	2.79E-05	0.000361585
NR5A2	25.39093582	-4.569804444	1.151593741	-3.968243559	7.24E-05	0.000817356
NRARP	61.36307639	-3.198277272	0.586206228	-5.455890975	4.87E-08	1.30E-06
NRBP2	184.8147652	-1.368871852	0.249446543	-5.487636091	4.07E-08	1.09E-06
NRIP2	37.04085411	-2.70531862	0.685458321	-3.946729561	7.92E-05	0.000882753
NRIP3	114.2476506	1.576723327	0.307957657	5.119935457	3.06E-07	6.85E-06
NRK	879.2547609	-1.264974097	0.194408317	-6.50679003	7.68E-11	3.54E-09
NRN1	81.15253084	-4.605031402	0.684465105	-6.72792721	1.72E-11	9.13E-10
NRXN1	126.5097165	-6.268224931	0.852382023	-7.353774198	1.93E-13	1.47E-11
NSDHL	110.2787155	1.031187664	0.292815444	3.521630039	0.000428902	0.003722734
NSG1	5.573873853	-4.607788545	1.447397887	-3.183498184	0.00145507	0.01040023
NT5DC3	1550.28304	-1.418979899	0.216711477	-6.547783795	5.84E-11	2.77E-09
NTRK2	779.0832497	-2.93597384	0.314833968	-9.325467199	1.10E-20	2.83E-18
NUAK1	1972.642454	-1.226242824	0.194384902	-6.30832338	2.82E-10	1.19E-08
NUDT15	151.4053698	1.270899091	0.258079934	4.92443977	8.46E-07	1.71E-05
NXN	199.2271969	-1.217271118	0.283126404	-4.299391018	1.71E-05	0.000238231
OAF	49.84345612	-2.173782582	0.50389126	-4.313991437	1.60E-05	0.000225092
OAS1	175.0408025	-1.094714167	0.417570065	-2.621629901	0.008751041	0.043439177
OCA2	51.9221861	-1.326797868	0.509034915	-2.606496782	0.009147368	0.044956739
OCLM	32.20581517	1.272342689	0.473589566	2.686593581	0.007218472	0.037390649
OGN	13563.9581	-1.851521322	0.226068401	-8.190093397	2.61E-16	3.23E-14
OLFM1	139.5186564	-1.436119457	0.407889029	-3.520858263	0.000430152	0.003726654
OLFML1	546.641357	-1.943927416	0.191769419	-10.13679568	3.79E-24	1.30E-21
OLFML2A	148.0538269	-5.832539785	0.550281639	-10.59919025	3.01E-26	1.23E-23
OLFML3	561.3706264	-1.634035501	0.238697905	-6.845621462	7.61E-12	4.43E-10
OLR1	79.9968531	3.177208612	0.718609275	4.421329815	9.81E-06	0.000147582
OMD	3879.440636	-1.734280057	0.364312136	-4.760423504	1.93E-06	3.60E-05
OPCML	6.702980392	-6.034293969	1.813932717	-3.326636051	0.000879011	0.006840271
OR51E1	7.683582507	-6.229734742	1.600502453	-3.892361882	9.93E-05	0.001077536
ORM2	4.153583021	5.699586259	1.920561804	2.967666152	0.003000701	0.018724966
OSBPL3	141.9568792	-1.325625842	0.420838712	-3.149961743	0.001632918	0.011404031
OSMR	3584.313537	1.712471094	0.158453535	10.80740228	3.18E-27	1.55E-24
OSR1	874.3388461	-1.12396558	0.328864566	-3.417715667	0.00063149	0.005172337
OSR2	65.36123606	-1.207654694	0.367672022	-3.284597744	0.001021281	0.007748
OTUD1	271.0178372	-1.027179679	0.159546481	-6.438121815	1.21E-10	5.41E-09
OVCH2	16.85858118	-2.081172291	0.689688248	-3.017555102	0.002548227	0.016367542
OXCT1	1351.33905	-1.432064431	0.210105888	-6.815917647	9.37E-12	5.30E-10
P2RY13	65.8276024	-1.573339506	0.566794109	-2.775857196	0.005505638	0.030161324
P2RY14	44.91097712	-4.170603226	0.605149171	-6.891859769	5.51E-12	3.30E-10
P2RY2	204.3138062	1.142449523	0.342654084	3.334119088	0.0008557	0.006682947
P2RY6	70.87675825	1.1312064	0.412553089	2.741965654	0.006107273	0.032687421
PAICS	1061.642185	1.050490744	0.160602578	6.540933253	6.11E-11	2.87E-09
PAK3	677.0927101	-1.087134749	0.173277247	-6.273961326	3.52E-10	1.45E-08
PAK7	30.57992609	-3.041988954	0.989348544	-3.074739406	0.002106866	0.014014873
PALM	64.10465076	-2.126527361	0.557579231	-3.813856833	0.000136815	0.001419343
PALMD	245.1605958	-5.671921619	0.716108393	-7.920479177	2.37E-15	2.47E-13
PAMR1	52.79586216	-3.181128865	0.669828055	-4.749172332	2.04E-06	3.79E-05
PANX1	1400.534369	1.084911654	0.172934185	6.273552295	3.53E-10	1.45E-08
PARD6G	69.61452567	-1.352726594	0.37805847	-3.578088318	0.000346117	0.003094785
PCDH1	215.3071465	-1.154695218	0.377622808	-3.057800518	0.002229679	0.014683255
PCDH12	102.8641728	-2.204564436	0.413544293	-5.330902818	9.77E-08	2.45E-06
PCDH15	37.57066239	-2.522386846	0.83251159	-3.029851928	0.002446737	0.015836754
PCDH17	125.649201	-4.234518628	0.7869847	-5.38068736	7.42E-08	1.92E-06
PCDH19	56.31840714	-3.697642422	0.628836782	-5.880130631	4.10E-09	1.34E-07
PCDH20	183.179612	-1.527069215	0.387160902	-3.944275382	8.00E-05	0.000891185
PCDH7	11113.88051	-1.033801924	0.128907978	-8.019689229	1.06E-15	1.20E-13
PCLO	300.7306062	-1.233410822	0.402281294	-3.066040703	0.002169138	0.014359617
PCP4L1	11.03428268	-4.151863669	1.539267956	-2.697297539	0.006990478	0.036472058
PCSK1	125.0817264	3.912838114	0.828418714	4.723261377	2.32E-06	4.21E-05
PCYT2	107.7028115	-1.061015201	0.301358408	-3.520775175	0.000430287	0.003726654
PDE10A	236.427411	-1.028677835	0.284999469	-3.609402639	0.000306903	0.002800466
PDGFA	4827.890369	1.312862025	0.264633291	4.961061478	7.01E-07	1.44E-05
PDGFB	47.69875284	-1.933206972	0.55824323	-3.463019107	0.00053415	0.004491855
PDGFRA	15885.68014	1.645429564	0.171266989	9.607394704	7.44E-22	2.12E-19
PDLIM7	2562.192368	-1.319136473	0.230088274	-5.733175572	9.86E-09	2.99E-07
PDPN	346.4500388	1.654272408	0.539878613	3.064156218	0.002182849	0.014418819
PECAM1	2503.239273	-3.008898091	0.457880644	-6.571359004	4.99E-11	2.42E-09
PER3	1329.401658	-1.698841146	0.220842113	-7.692559749	1.44E-14	1.37E-12
PEX5L	7.723867575	-6.240458574	1.76446663	-3.536739357	0.000405099	0.003546671
PGF	95.20104611	2.131615953	0.497017202	4.288817258	1.80E-05	0.000249171
PGK1	3074.037232	1.426575901	0.179956329	7.927344997	2.24E-15	2.37E-13
PGM5	2862.843818	-1.223815971	0.15980635	-7.658118556	1.89E-14	1.72E-12
PGR	1934.720094	-1.431557806	0.198291606	-7.219457406	5.22E-13	3.76E-11
PHC2	1761.061806	1.723577983	0.201734849	8.543779101	1.30E-17	1.98E-15
PHGDH	333.3119956	-1.095010155	0.308722219	-3.546910739	0.000389777	0.003436837
PHKG1	88.00391107	1.418718841	0.351018614	4.041719682	5.31E-05	0.000631217
PHLDA1	1217.102035	1.195850908	0.198940873	6.01108705	1.84E-09	6.57E-08
PHYHIP	127.7117679	3.130772674	0.543021921	5.765462784	8.14E-09	2.52E-07
PI15	503.1635046	4.301129247	0.666258414	6.455647174	1.08E-10	4.88E-09
PI16	127.7742456	-10.29062414	0.76174123	-13.50934378	1.38E-41	2.98E-38
PIEZO2	35.05388356	-1.226473126	0.358318081	-3.422861398	0.000619657	0.005089195
PIK3R5	102.3533758	1.527431901	0.33648522	4.539372935	5.64E-06	9.12E-05
PIM1	322.3640872	1.333429676	0.343526334	3.881593761	0.000103774	0.001117568
PITPNM1	182.6585191	1.001880069	0.25513547	3.92685529	8.61E-05	0.000950536
PKD2	9517.305199	-1.135215866	0.147311613	-7.706221131	1.30E-14	1.24E-12
PKDCC	431.9254406	-1.058914425	0.266709282	-3.970294611	7.18E-05	0.000811796
PKHD1L1	38.82565813	-3.919322465	0.814292165	-4.813164899	1.49E-06	2.85E-05
PKIB	6.974998909	4.333355124	1.477560509	2.932776761	0.003359454	0.02049836
PKNOX2	320.5120473	2.459954969	0.321568729	7.649857557	2.01E-14	1.82E-12
PLA2G2A	386.3136527	-7.239155659	1.259395928	-5.748117407	9.02E-09	2.76E-07
PLAUR	351.8478199	2.022584777	0.254794718	7.938095377	2.05E-15	2.20E-13
PLCB1	175.1745654	-2.477156764	0.394237104	-6.283418631	3.31E-10	1.37E-08
PLCB4	972.3791981	-1.485751636	0.203326402	-7.307224343	2.73E-13	2.03E-11
PLCG2	131.7193112	-1.686545596	0.385238607	-4.377924652	1.20E-05	0.000174924
PLD5	271.5963278	-1.194261336	0.267834113	-4.458959032	8.24E-06	0.000127068
PLEKHA4	457.3493584	1.297930636	0.299208416	4.337881449	1.44E-05	0.000204821
PLEKHA6	107.6103623	-3.583434031	0.533562623	-6.71605145	1.87E-11	9.77E-10
PLEKHG1	127.1195786	-1.188289477	0.266994636	-4.450611793	8.56E-06	0.000131438
PLEKHN1	7.475669806	6.547995638	1.111815037	5.889464902	3.87E-09	1.27E-07
PLIN1	83.14302849	-2.874749894	0.597995777	-4.807308022	1.53E-06	2.92E-05
PLIN2	923.4704712	2.143037626	0.246093514	8.708224744	3.09E-18	5.49E-16
PLIN3	819.191332	1.171671675	0.192579458	6.08409477	1.17E-09	4.44E-08
PLIN4	187.0750157	-5.510826494	0.848968495	-6.491202589	8.52E-11	3.90E-09
PLN	7753.317135	-1.27321088	0.184981528	-6.88290823	5.86E-12	3.50E-10
PLOD2	6301.69396	1.861796249	0.222684376	8.360695444	6.23E-17	8.73E-15
PLP1	128.03095	-3.961655047	0.456740607	-8.673752637	4.18E-18	7.18E-16
PLSCR1	1060.795204	1.330365862	0.219378437	6.064250794	1.33E-09	4.96E-08
PLVAP	379.5315023	-3.640514807	0.487490574	-7.467867074	8.15E-14	6.49E-12
PLXDC1	68.99437071	-2.650437789	0.691942309	-3.83043175	0.000127919	0.001334803
PM20D1	14.23202585	-4.099836386	1.013880949	-4.043705911	5.26E-05	0.000627372
PMFBP1	3.49699157	5.448128255	1.801899158	3.023547811	0.002498295	0.016087831
PMP2	56.45055741	-9.111702878	1.254995596	-7.260346497	3.86E-13	2.84E-11
PNMA2	1601.801981	1.053992902	0.181734133	5.799641955	6.65E-09	2.08E-07
PNMAL1	630.2839217	-1.698084915	0.224492833	-7.564094095	3.91E-14	3.34E-12
PNMAL2	58.4347343	-1.958542882	0.484809291	-4.039821261	5.35E-05	0.000634454
PNP	690.1957263	2.458613729	0.281900663	8.721560644	2.74E-18	4.94E-16
PNPLA7	117.8979355	-1.237976603	0.346142163	-3.576497565	0.000348229	0.003109992
PODN	71.65700119	-2.442834583	0.505101233	-4.836326706	1.32E-06	2.57E-05
PODXL	743.2246224	-3.115685496	0.260324828	-11.96845311	5.20E-33	5.92E-30
PODXL2	42.68541891	-1.655648457	0.453147559	-3.653662975	0.000258526	0.002433939
POF1B	10.38568419	-6.377673989	1.653255188	-3.857646438	0.000114484	0.001207955
POLR2H	327.6840018	1.122520473	0.163840193	6.851313174	7.32E-12	4.27E-10
POLR2I	61.05706888	1.125637272	0.352714565	3.191354666	0.001416073	0.010176345
POMZP3	103.1525789	-1.064808438	0.283802611	-3.751933196	0.000175476	0.001751287
PON3	6.627190558	-6.020820171	1.619899129	-3.716787091	0.000201772	0.0019708
POP1	115.8748567	1.000841564	0.290158079	3.449297589	0.000562047	0.004689928
POU3F2	4.631540911	-5.50819615	1.912861929	-2.879557623	0.003982335	0.023329105
PPARG	103.8480338	-1.908611643	0.465214623	-4.102647575	4.08E-05	0.000504944
PPFIA4	194.150348	1.096764596	0.35705036	3.07173642	0.002128176	0.014144182
PPM1H	347.525465	-1.427115599	0.250843265	-5.689272143	1.28E-08	3.80E-07
PPP1R14A	2053.713903	-1.023493097	0.372225984	-2.749655154	0.005965801	0.032112109
PPP1R14C	25.67095073	3.296787514	1.031248739	3.196888772	0.001389185	0.01001644
PPP1R16B	200.6696916	-2.985619261	0.442324166	-6.749844319	1.48E-11	7.94E-10
PPP1R18	3200.317305	1.271562241	0.154361026	8.237586101	1.76E-16	2.27E-14
PPP1R1A	80.80687099	-3.156997382	0.928756345	-3.399166422	0.000675916	0.00548275
PPP1R1B	5.408269839	-4.869128701	1.672497139	-2.911292694	0.003599367	0.021579074
PPP1R9A	225.9748454	-1.916548417	0.298190921	-6.427252759	1.30E-10	5.78E-09
PPP2R2B	391.1536695	-1.252537345	0.245243277	-5.107325929	3.27E-07	7.29E-06
PPP4R4	65.7520858	1.355649821	0.519720945	2.608418682	0.009096162	0.044799339
PRICKLE1	156.722668	-1.489044925	0.384687309	-3.870792949	0.000108482	0.001156732
PRIMA1	59.27130352	-4.116790956	0.56945365	-7.22936969	4.85E-13	3.53E-11
PRKAR2B	124.9939624	-1.262138173	0.333798595	-3.781136868	0.000156114	0.001586318
PRKCDBP	512.6604468	-1.336986287	0.322642022	-4.143869036	3.41E-05	0.000430642
PRKCH	237.9890934	-1.772028885	0.269936745	-6.56460788	5.22E-11	2.52E-09
PRKG2	19.21880594	-3.112197794	1.106133563	-2.813582282	0.004899285	0.027497098
PRND	6.332067526	-5.954695308	1.646860022	-3.615787152	0.000299436	0.002750594
PROCR	208.5040064	1.114993811	0.270155236	4.127233756	3.67E-05	0.00045993
PROM1	442.0642709	-2.269073393	0.560308099	-4.049688727	5.13E-05	0.000613968
PROX1	111.0177126	-2.136622022	0.82757793	-2.58177743	0.009829295	0.047524771
PRRG3	7.501905452	-5.598845875	1.579646345	-3.544366683	0.000393557	0.003461657
PRRT2	123.1446643	-1.475309202	0.398433399	-3.70277493	0.000213254	0.002057691
PRRX1	5731.557477	1.153424579	0.15174789	7.600926634	2.94E-14	2.58E-12
PRSS12	9.10544711	-3.184447526	0.958295959	-3.323031361	0.000890449	0.006907947
PRSS35	246.2841129	-1.481297056	0.272449508	-5.436959918	5.42E-08	1.43E-06
PSTPIP2	183.9871606	1.084480945	0.228838956	4.739057391	2.15E-06	3.94E-05
PTGDS	116.6715382	-4.719436975	0.611782412	-7.714241009	1.22E-14	1.17E-12
PTGER4	101.397865	-1.222852286	0.379076854	-3.22586904	0.001255908	0.009207285
PTGFR	72.9836477	-3.559306613	0.633730766	-5.616433358	1.95E-08	5.59E-07
PTGS1	222.9294516	1.294472776	0.294514371	4.39527881	1.11E-05	0.000163833
PTPLA	430.333997	-1.296557602	0.229396325	-5.652041743	1.59E-08	4.65E-07
PTPN1	1676.759751	1.054136549	0.159795336	6.596791723	4.20E-11	2.06E-09
PTPN2	444.6051576	1.256411828	0.180883307	6.945979965	3.76E-12	2.32E-10
PTPN5	10.23716103	-5.744385749	1.063991725	-5.398900775	6.71E-08	1.74E-06
PTPRB	757.1928612	-4.784939197	0.448822014	-10.6611063	1.55E-26	6.69E-24
PTPRQ	96.12959269	-2.495151941	0.447955468	-5.570089263	2.55E-08	7.14E-07
PTPRR	8.911047876	3.663229442	1.292470131	2.83428557	0.004592827	0.026086981
PTTG1	78.44941223	1.271140395	0.388657539	3.270592405	0.001073225	0.008065188
PTX3	279.8314954	3.919775256	0.433248184	9.047413002	1.46E-19	3.35E-17
PUS7	390.2675122	1.071873945	0.218986996	4.894692208	9.85E-07	1.97E-05
PXDC1	1778.001959	-1.070824129	0.259271027	-4.130134167	3.63E-05	0.00045492
PXMP2	32.71150689	-1.530741736	0.465198878	-3.29051038	0.001000058	0.007602252
PYGL	1008.127134	2.091138443	0.254949428	8.202169586	2.36E-16	2.97E-14
PYHIN1	29.17268383	-2.755672251	0.971849451	-2.835492933	0.004575503	0.02602769
RAB23	2317.390327	-1.114651874	0.204996472	-5.437419792	5.41E-08	1.43E-06
RAB3C	9.376908574	-6.520460693	1.417480798	-4.600034582	4.22E-06	7.10E-05
RAB7B	75.47962681	-1.102410557	0.373433627	-2.952092361	0.003156285	0.019478788
RAB9B	312.6149993	-1.184258414	0.218071267	-5.430602706	5.62E-08	1.47E-06
RAD54B	69.51443277	-1.043233355	0.377559886	-2.763093734	0.005725632	0.031040358
RAET1E	14.24295372	-2.255462442	0.840056793	-2.684892807	0.007255307	0.03754911
RALGPS1	38.0564242	-1.42764885	0.509062981	-2.804464088	0.00504003	0.028151184
RAMP1	412.3952588	-1.159562808	0.329390411	-3.520329584	0.000431011	0.003730329
RAMP2	58.83790161	-4.813657213	0.52985339	-9.084885189	1.04E-19	2.45E-17
RAMP3	41.61104218	-8.675108673	0.774130549	-11.2062606	3.80E-29	2.21E-26
RAPGEF5	1003.439791	-1.321063439	0.212664108	-6.211971781	5.23E-10	2.11E-08
RARA	75.00376201	1.60793201	0.57764705	2.783589062	0.00537611	0.02955883
RARB	65.95409043	-2.028221279	0.692734083	-2.927849704	0.00341315	0.020730178
RARRES2	246.8371707	-1.217114561	0.398576199	-3.053655898	0.002260712	0.014841958
RASD1	32.93924929	-3.986297738	0.939623882	-4.242439785	2.21E-05	0.00029747
RASGEF1B	398.9085084	1.559475004	0.339790106	4.589524458	4.44E-06	7.42E-05
RASGRF1	5.095829524	-5.031305018	1.785813603	-2.817374114	0.004841809	0.027235176
RASGRP2	167.6453812	-1.030775737	0.319462086	-3.226598024	0.001252713	0.009190736
RASIP1	54.89999272	-3.610418025	0.601479478	-6.002562275	1.94E-09	6.89E-08
RASL11B	137.4735845	-1.50098792	0.451408809	-3.325118809	0.000883809	0.006869511
RASSF10	7.04936395	-6.115483765	1.503624535	-4.067161464	4.76E-05	0.000571979
RASSF3	188.4458704	-1.352965797	0.341265367	-3.964556408	7.35E-05	0.000828474
RASSF9	289.8235222	-1.129124811	0.199071017	-5.671969873	1.41E-08	4.16E-07
RBM24	51.52424333	-1.285539792	0.361731652	-3.553849337	0.000379637	0.003364658
RBM38	142.4774223	-1.055716503	0.330161579	-3.197575275	0.001385882	0.010002168
RBP5	17.29804237	-4.580574679	1.135231761	-4.034924704	5.46E-05	0.000642888
RBP7	70.81584527	-2.006117272	0.389585806	-5.14935924	2.61E-07	5.94E-06
RBPMS2	75.6964174	-2.06448886	0.54455987	-3.791114578	0.000149973	0.001534227
RCAN2	6684.597122	-1.519693507	0.19916295	-7.630402686	2.34E-14	2.08E-12
RCAN3	77.2664357	-1.264464456	0.330229545	-3.829047029	0.00012864	0.001340485
REEP1	442.5041492	-2.157798992	0.315424892	-6.840928061	7.87E-12	4.56E-10
RELB	162.155774	2.365020685	0.405564794	5.831425018	5.50E-09	1.76E-07
RELN	159.1351949	-10.60750085	1.593798264	-6.655485256	2.82E-11	1.41E-09
RELT	46.12128038	1.095555981	0.40501311	2.704988933	0.006830667	0.03573295
REM1	50.95627092	-1.624230646	0.468684931	-3.465506442	0.000529234	0.004460432
RERGL	167.7167133	-2.484921061	0.634171948	-3.918371144	8.91E-05	0.000978895
RFC2	208.2632507	1.334903243	0.28271626	4.721706637	2.34E-06	4.23E-05
RFFL	243.9908509	1.27055636	0.240452189	5.284029079	1.26E-07	3.11E-06
RGAG1	18.24030915	-2.550228266	0.798386194	-3.194228917	0.001402049	0.010080352
RGCC	261.8171273	-2.395598815	0.362836564	-6.602418418	4.05E-11	2.01E-09
RGPD2	96.73886476	2.240973232	0.538522475	4.1613365	3.16E-05	0.000402679
RGS11	61.33005003	-1.241439164	0.461869677	-2.687855962	0.007191241	0.03728084
RGS16	196.7534702	1.776917179	0.458711651	3.873712769	0.00010719	0.001146187
RGS2	3313.619165	1.304406826	0.231452191	5.635750603	1.74E-08	5.05E-07
RGS6	13.53524172	-7.048865277	1.408904571	-5.003082127	5.64E-07	1.18E-05
RGS7BP	197.584064	-2.500059222	0.397043077	-6.296695158	3.04E-10	1.27E-08
RGS8	5.25244977	6.042023337	1.879098334	3.215384331	0.0013027	0.009492444
RHOBTB1	593.0497128	-1.466837553	0.175807985	-8.343406904	7.22E-17	9.92E-15
RIBC2	3.785779681	4.606099564	1.588351517	2.899924553	0.003732525	0.022192598
RIMBP2	7.181590339	-5.20902553	1.558612248	-3.342092003	0.000831495	0.006531015
RIMS4	102.967188	-1.625944117	0.465785492	-3.490757326	0.000481654	0.004107502
RIPK4	149.5321099	1.44716411	0.416358703	3.475762843	0.000509403	0.004307699
RND1	66.10530477	2.884167017	1.125320076	2.562974818	0.010377958	0.049468701
RND3	2231.2123	1.8006378	0.242306891	7.431228192	1.08E-13	8.39E-12
RNF141	1988.931517	-1.094276939	0.176182951	-6.2110263	5.26E-10	2.12E-08
RNF144A	217.2579927	-1.088458765	0.283591479	-3.83812225	0.000123979	0.001297327
RNF157	36.35297005	-2.115338165	0.677085568	-3.124181442	0.001783005	0.012237418
RNF24	2428.150123	1.367832509	0.134268427	10.18729823	2.26E-24	8.33E-22
ROBO4	103.3570609	-3.154146921	0.766257251	-4.11630287	3.85E-05	0.000478715
ROR2	16.31833519	-4.801826345	1.035228794	-4.638420389	3.51E-06	6.06E-05
RORB	53.51781444	-2.302561348	0.763324709	-3.016489997	0.002557197	0.016418179
RP11-290F20.3	40.42830743	4.180614777	0.881563245	4.742274363	2.11E-06	3.89E-05
RPF2	968.3506125	1.189153995	0.205107783	5.797702939	6.72E-09	2.10E-07
RPL22L1	123.9395764	1.17643056	0.265965904	4.423238243	9.72E-06	0.000146576
RPRML	3.658629023	-5.16184749	1.613686673	-3.198791672	0.001380049	0.009979117
RRM2	105.5962008	2.370780358	0.835934792	2.836082887	0.004567059	0.025999222
RRP12	179.0253984	1.263940664	0.283433839	4.459385196	8.22E-06	0.000126945
RRS1	170.6480652	1.04062287	0.266407422	3.906133183	9.38E-05	0.001027556
RSPH9	3.425240462	4.784484747	1.318126078	3.629762606	0.000283682	0.002632316
RSPO1	19.49720869	-2.656272282	0.906212059	-2.931181786	0.003376751	0.020577687
RSPO2	27.79794275	-2.967345601	0.878473003	-3.377844954	0.000730563	0.005851131
RSPO3	39.2197727	-6.766663636	1.032014569	-6.556752044	5.50E-11	2.62E-09
RTN4RL1	36.58489598	2.694193558	0.859736782	3.133742345	0.001725923	0.011910525
RUNDC3B	66.63502894	-1.837723235	0.656159306	-2.800727227	0.00509876	0.02840296
RXRG	12.82183201	-4.779353016	1.160427833	-4.118612876	3.81E-05	0.000474723
RYR2	867.0067415	-1.418939498	0.449569032	-3.156221618	0.001598274	0.011197582
RYR3	189.7115141	-1.936129516	0.485362283	-3.989039911	6.63E-05	0.00075647
S100A9	182.1673724	1.725770285	0.501236461	3.443026238	0.000575244	0.004781573
S100B	45.28403548	-2.24927447	0.685435631	-3.281525455	0.001032472	0.007813302
SAMD4A	359.0939744	-1.073394409	0.335173403	-3.202504728	0.001362381	0.009859643
SAMD5	56.76241155	-1.452839676	0.481845074	-3.015159343	0.002568443	0.016476392
SAT1	1543.933749	1.684391649	0.25676459	6.560062076	5.38E-11	2.57E-09
SBNO2	753.2847403	2.200747214	0.191677494	11.48151076	1.63E-30	1.24E-27
SBSPON	742.8625835	-1.648280688	0.260776905	-6.320654393	2.60E-10	1.11E-08
SCARA5	200.5956864	-5.367621543	0.737161967	-7.281468368	3.30E-13	2.45E-11
SCARF1	30.52672161	-1.65211246	0.398337278	-4.14752159	3.36E-05	0.000424185
SCARF2	195.8839406	-1.194397817	0.364188364	-3.279615535	0.001039486	0.007858517
SCD	2039.904395	-1.596917873	0.592083096	-2.697117827	0.006994252	0.03647537
SCG2	548.4870101	-1.660450089	0.491557366	-3.37793756	0.000730317	0.005851131
SCN2B	12.91912258	-5.474908547	1.158511339	-4.725813519	2.29E-06	4.17E-05
SCN3A	124.784386	-1.688402519	0.35272571	-4.786729385	1.70E-06	3.20E-05
SCN4B	105.3416663	-5.024706262	0.791081839	-6.351689569	2.13E-10	9.20E-09
SCN7A	213.7654044	-11.03307591	0.965886081	-11.42275071	3.22E-30	2.32E-27
SCN9A	130.2872262	-2.174885456	0.349874429	-6.216188653	5.09E-10	2.06E-08
SCNN1B	7.01845732	-6.103309468	1.451038704	-4.206165867	2.60E-05	0.000340908
SDF2L1	62.52301081	1.564210851	0.539317052	2.900354896	0.003727404	0.022170867
SDPR	447.0428178	-4.991399114	0.479221433	-10.41564249	2.10E-25	8.37E-23
SEC14L2	144.0658008	2.35593662	0.294395628	8.002620938	1.22E-15	1.36E-13
SEC16B	141.3098322	-1.066585655	0.251757696	-4.236556314	2.27E-05	0.000303921
SELL	125.6379791	-1.547008348	0.408741467	-3.784808916	0.000153827	0.001566174
SELP	88.49791357	-5.595497183	1.153090878	-4.852607274	1.22E-06	2.40E-05
SEMA3A	64.31526123	-3.786624277	0.749646049	-5.051216214	4.39E-07	9.51E-06
SEMA3B	81.05001822	-1.093428859	0.390940509	-2.796918797	0.00515925	0.028584777
SEMA3C	1173.423973	-1.026667114	0.221934226	-4.625997231	3.73E-06	6.38E-05
SEMA3D	728.4468006	-1.618463522	0.309281898	-5.232972032	1.67E-07	3.97E-06
SEMA3E	77.42574946	-1.484779364	0.57357602	-2.588635702	0.009635697	0.04681628
SEMA3G	140.0666394	-5.537171447	0.762703373	-7.259927834	3.87E-13	2.84E-11
SEMA4B	7.391886177	3.835626704	1.384558538	2.770288579	0.005600665	0.030494076
SEMA5B	15.74881682	-2.772786283	0.902581018	-3.072063591	0.002125844	0.014134902
SEMA6A	110.8321563	-1.926185886	0.50006567	-3.85186587	0.000117221	0.001233392
SEPP1	2652.515189	-1.902679521	0.412219932	-4.615690256	3.92E-06	6.64E-05
SERPINA1	627.3807086	3.405980071	0.316945833	10.74625288	6.17E-27	2.92E-24
SERPINA3	3465.740959	5.124295795	0.454527662	11.27389205	1.77E-29	1.16E-26
SERPINB1	1506.763004	1.072967678	0.208545631	5.145001949	2.68E-07	6.06E-06
SERPINB8	584.2097415	1.400806781	0.209051916	6.700760303	2.07E-11	1.07E-09
SERPINE1	18690.87272	2.527774457	0.417687228	6.051835646	1.43E-09	5.31E-08
SERPINF1	536.172911	-3.923705308	0.495026036	-7.926260487	2.26E-15	2.37E-13
SERPINI1	354.4080073	-1.284600302	0.283869006	-4.52532779	6.03E-06	9.69E-05
SERTAD4	553.6132283	-2.076665659	0.261498267	-7.941412693	2.00E-15	2.16E-13
SFRP1	5397.529646	-1.258536536	0.248123306	-5.072222181	3.93E-07	8.55E-06
SFRP2	490.6355931	-1.831331559	0.702518195	-2.606810148	0.009139002	0.04493714
SFRP4	1318.123041	-2.287720122	0.454074111	-5.038208666	4.70E-07	1.01E-05
SFRP5	3.649769992	-5.160924988	1.810035127	-2.851284437	0.0043543	0.025023571
SGCG	85.35693149	-3.144462978	0.907235131	-3.465984585	0.000528294	0.004454991
SH2B2	40.91612292	1.681534675	0.528258962	3.183163553	0.001456753	0.010402591
SH2D3C	55.28727956	-2.305643654	0.576605337	-3.998651256	6.37E-05	0.000731368
SH3BGRL2	700.830376	-1.398796808	0.25828583	-5.415693178	6.11E-08	1.60E-06
SH3D21	66.15890546	2.002841111	0.498784832	4.015441093	5.93E-05	0.000686412
SH3GL3	22.21428308	-3.965873356	1.044412675	-3.797228292	0.000146323	0.001504014
SHANK3	44.72514896	-3.522181126	0.749902437	-4.696852487	2.64E-06	4.73E-05
SHC1	1392.917255	1.241290051	0.146733776	8.459470514	2.69E-17	3.94E-15
SHC4	814.3711833	-1.188113093	0.294863703	-4.029363671	5.59E-05	0.000653452
SHE	226.4546904	-4.327886734	0.592176016	-7.308446506	2.70E-13	2.02E-11
SHMT2	613.587841	1.81233342	0.221870387	8.168433147	3.12E-16	3.84E-14
SHROOM3	49.43627149	-1.132767874	0.390834088	-2.898334376	0.003751504	0.022258455
SIAE	93.88379241	1.131910836	0.411124414	2.753207538	0.005901447	0.031799673
SIGLEC10	52.14285538	2.95966078	0.741340339	3.992310448	6.54E-05	0.000747237
SIGLEC9	43.34250552	2.383395099	0.738659924	3.226647367	0.001252497	0.009190736
SIRT4	3.388026547	4.774770397	1.442243892	3.310653921	0.000930782	0.007154769
SIX1	23.41175518	-2.079194152	0.763804773	-2.722153916	0.006485793	0.034348576
SIX4	279.4157126	1.958801349	0.274827826	7.127376369	1.02E-12	7.06E-11
SLA	323.5263179	2.370223976	0.389932488	6.078549618	1.21E-09	4.57E-08
SLAMF8	118.6404569	1.581163114	0.452162932	3.496887959	0.000470719	0.004030301
SLC10A4	89.80519581	-2.671597547	0.482872672	-5.532716394	3.15E-08	8.73E-07
SLC11A1	143.195025	3.422328579	0.408666825	8.37437337	5.55E-17	7.85E-15
SLC16A10	77.51708872	2.166372655	0.560764772	3.863246697	0.00011189	0.001186436
SLC19A2	312.5520343	1.095315151	0.242549357	4.51584438	6.31E-06	0.000101011
SLC1A3	408.001541	1.499198592	0.398130801	3.765593091	0.000166154	0.001665949
SLC1A7	14.28663379	-6.239011313	1.332978799	-4.680503034	2.86E-06	5.05E-05
SLC20A1	911.0379616	1.972071061	0.221742324	8.893525706	5.92E-19	1.26E-16
SLC22A4	19.34162788	2.345467296	0.844895304	2.776044895	0.005502461	0.030154842
SLC24A4	456.7339022	-2.623118165	0.349221823	-7.511323732	5.85E-14	4.89E-12
SLC26A10	55.38700088	-1.695954761	0.478729507	-3.542615898	0.000396179	0.003482692
SLC26A2	1454.533818	-1.015344105	0.204227783	-4.971625746	6.64E-07	1.38E-05
SLC26A4	540.3798784	-2.995827295	0.448226231	-6.683739349	2.33E-11	1.19E-09
SLC26A5	8.914986662	-5.546159053	1.525435864	-3.635786455	0.000277134	0.002584987
SLC2A1	1178.404036	2.376698295	0.391297187	6.073895684	1.25E-09	4.68E-08
SLC2A14	5.116808619	3.446500576	1.345993765	2.560562066	0.0104503	0.049750796
SLC2A3	1358.88288	1.314596688	0.456666901	2.878677399	0.003993466	0.023340242
SLC2A4	46.43361153	-3.802734014	1.318606302	-2.88390402	0.003927784	0.0230723
SLC2A5	30.32957197	2.808026225	0.909598151	3.087106347	0.002021153	0.01352554
SLC38A11	9.671265804	-3.566155834	1.324318927	-2.692822523	0.007084997	0.03685076
SLC38A5	173.6477139	3.223283216	0.377142681	8.546588288	1.27E-17	1.96E-15
SLC39A14	56.6183843	3.020577588	0.815916187	3.702068466	0.000213849	0.002062114
SLC3A2	458.0169321	1.10484379	0.199552232	5.536614542	3.08E-08	8.59E-07
SLC43A2	173.2966026	2.105084957	0.382593608	5.502143562	3.75E-08	1.02E-06
SLC43A3	1104.654997	1.183395995	0.196326503	6.027693552	1.66E-09	5.99E-08
SLC4A3	83.47842742	-1.240099446	0.447677202	-2.770075044	0.005604338	0.030503092
SLC4A8	66.5594421	1.606434018	0.404209607	3.974259865	7.06E-05	0.000799587
SLC50A1	247.277572	1.156508992	0.263503676	4.388967197	1.14E-05	0.000167349
SLC52A3	4.003260213	-5.295229153	1.759117296	-3.010162633	0.002611078	0.016686181
SLC5A4	8.022128579	-6.295001787	1.64355951	-3.830102743	0.00012809	0.001335667
SLC6A6	964.1266064	1.47313278	0.239661322	6.14672726	7.91E-10	3.10E-08
SLC6A8	276.0122373	1.575012001	0.327005962	4.816462643	1.46E-06	2.80E-05
SLC6A9	129.5346042	1.668801471	0.399163735	4.180744204	2.91E-05	0.000375168
SLC7A11	298.1097127	1.120963657	0.41206706	2.720342795	0.006521427	0.034476916
SLC7A5	112.0630827	2.555142647	0.547044168	4.67081599	3.00E-06	5.27E-05
SLC8A1	1010.382925	-1.924226809	0.328966056	-5.849317191	4.94E-09	1.59E-07
SLC9A1	500.7602132	1.291940595	0.210033025	6.151130739	7.69E-10	3.02E-08
SLCO2A1	96.76131656	-7.528701144	0.956860319	-7.86812975	3.60E-15	3.70E-13
SLCO4C1	21.73344502	-2.93770645	1.125000095	-2.611294401	0.009020021	0.044525861
SLFN12L	34.89911482	-1.873718234	0.677723774	-2.764722598	0.005697122	0.030919055
SLIT2	290.7624913	-1.402237014	0.218226373	-6.425607464	1.31E-10	5.82E-09
SLIT3	2441.509708	-1.052521783	0.182716431	-5.760411226	8.39E-09	2.59E-07
SLITRK1	27.10845492	-3.899177973	1.105772999	-3.526201107	0.000421567	0.003669596
SLITRK5	37.19742107	-1.747281447	0.649386195	-2.69066614	0.007130952	0.037013385
SLITRK6	6.061363626	-5.893001067	1.837336845	-3.207360198	0.001339592	0.009719109
SMIM3	362.6751711	2.146487431	0.234891945	9.138190884	6.35E-20	1.55E-17
SMOX	163.1500812	1.067449066	0.362947354	2.941057576	0.003270937	0.020063518
SMPD3	6.797703199	-5.762148643	1.577270984	-3.653239488	0.000258953	0.002436442
SMPX	21.3483978	-3.103653461	0.923372177	-3.361216135	0.000776001	0.00618836
SNAI2	1050.42888	1.830583118	0.395137741	4.632772143	3.61E-06	6.20E-05
SNCG	436.1672568	1.744546321	0.257784588	6.767457799	1.31E-11	7.11E-10
SOAT1	88.71729097	1.058365022	0.328544505	3.221374903	0.001275771	0.00933206
SOD2	18041.26834	3.609005386	0.501290728	7.199425776	6.05E-13	4.29E-11
SOGA2	126.0857338	2.05024106	0.381078104	5.380107222	7.44E-08	1.92E-06
SORBS2	5628.450198	-1.254539953	0.212633365	-5.900014573	3.63E-09	1.20E-07
SORCS1	42.25036792	-7.499284482	0.982699985	-7.631306194	2.32E-14	2.08E-12
SORL1	1325.034449	-1.013870336	0.204475247	-4.958401334	7.11E-07	1.46E-05
SOST	534.5433618	-1.468908547	0.532527948	-2.758368933	0.00580906	0.031380129
SOX10	23.13010844	-7.824485193	1.020545922	-7.666960424	1.76E-14	1.62E-12
SOX17	22.16677894	-2.808159191	0.862308076	-3.256561394	0.001127705	0.008407744
SOX18	17.32338911	-5.210482128	1.017425327	-5.121242797	3.04E-07	6.81E-06
SOX4	1159.885542	1.942526717	0.245792664	7.903111051	2.72E-15	2.82E-13
SOX6	52.20195412	-1.599332028	0.383228982	-4.173306574	3.00E-05	0.000385657
SOX7	69.0402022	-2.817841795	0.753275393	-3.740785671	0.000183446	0.001817629
SPAG4	36.12944586	3.197340223	0.755336006	4.233003854	2.31E-05	0.000306643
SPHKAP	143.9533493	-4.249317639	0.913593124	-4.65121456	3.30E-06	5.73E-05
SPOCD1	45.79747541	3.964760107	0.646507619	6.132580637	8.65E-10	3.36E-08
SPOCK1	2266.160252	1.639627669	0.283732294	5.778784091	7.52E-09	2.34E-07
SPON1	198.6181145	-1.619364051	0.447804901	-3.616226728	0.000298929	0.002749119
SPP1	7230.93413	3.421182808	0.520405384	6.574072659	4.90E-11	2.38E-09
SPRED3	519.0966184	2.853592528	0.302376113	9.437228694	3.83E-21	1.07E-18
SPRY4	2297.070018	1.127632467	0.216158193	5.216700111	1.82E-07	4.30E-06
SPTBN1	381.8709913	-1.098688295	0.216344246	-5.078426226	3.81E-07	8.30E-06
SRGAP3	42.8395531	-1.379531488	0.435905766	-3.164747052	0.001552178	0.01095144
SRGN	2146.646608	1.062224565	0.237645737	4.469781687	7.83E-06	0.000122176
SRPK3	40.44284601	-2.734396675	0.753870444	-3.627144021	0.000286573	0.002650147
SRSF12	47.15423058	1.65865767	0.600722107	2.761106424	0.00576059	0.031199499
SSC5D	162.1972455	-2.409158092	0.631728644	-3.813596415	0.000136959	0.001419343
SSUH2	6.851533449	-5.766375075	1.713984632	-3.364309672	0.000767354	0.006122634
ST14	75.58621712	2.702225751	0.696299177	3.880840079	0.000104096	0.001119442
ST3GAL1	2484.719558	1.321437054	0.21891537	6.036291812	1.58E-09	5.73E-08
ST6GAL1	103.195269	1.091999717	0.346832755	3.148490735	0.001641159	0.011451005
ST6GAL2	3581.332008	-2.347672152	0.280182428	-8.379084183	5.33E-17	7.61E-15
ST6GALNAC1	8.936171326	-5.862759448	1.347795747	-4.349887186	1.36E-05	0.000195766
ST6GALNAC2	20.02678261	-2.292814661	0.700333992	-3.27388744	0.001060789	0.007991591
ST6GALNAC5	94.43818434	-1.373326356	0.363594095	-3.777086525	0.000158674	0.001603707
ST8SIA6	19.15077582	-5.440469809	1.099761456	-4.946954433	7.54E-07	1.54E-05
STAB2	38.08587038	-8.544123931	1.35722508	-6.295288863	3.07E-10	1.28E-08
STAC2	387.0611667	2.108595671	0.35434493	5.950686726	2.67E-09	9.15E-08
STEAP1	270.9286592	2.982194609	0.370240268	8.054754879	7.96E-16	9.33E-14
STEAP3	278.2059374	1.39495561	0.361208277	3.861914849	0.000112502	0.001191195
STON1-GTF2A1L	8.750229023	6.175428943	1.123243408	5.497854607	3.84E-08	1.04E-06
STON2	285.8280981	-3.10376426	0.435614181	-7.125030345	1.04E-12	7.12E-11
STOX2	255.86338	-1.16270912	0.341758792	-3.402133747	0.000668619	0.005432305
STX1A	68.63560399	2.215640457	0.596382056	3.715136021	0.000203094	0.001980828
STX6	1663.885556	1.039067844	0.159772426	6.503424089	7.85E-11	3.61E-09
SUCNR1	28.36604999	-3.242174446	0.691901663	-4.685889079	2.79E-06	4.95E-05
SULT1C2	5.32953342	-5.705426931	1.708094977	-3.340228154	0.000837096	0.006567813
SULT1C4	71.45162882	-1.3525025	0.40289584	-3.356953246	0.000788064	0.006274636
SV2B	39.47645395	-2.507862475	0.942607539	-2.660558473	0.007801118	0.039741545
SVEP1	2145.515161	-1.499548424	0.268932748	-5.575923476	2.46E-08	6.95E-07
SYDE2	519.3541108	-1.002400212	0.168194922	-5.959753137	2.53E-09	8.72E-08
SYNC	1116.905818	-1.474002617	0.183204427	-8.045671404	8.58E-16	9.98E-14
SYNGAP1	127.8139822	1.081175891	0.218941997	4.938184102	7.89E-07	1.60E-05
SYT15	29.31164077	-4.866827346	0.650377727	-7.483078126	7.26E-14	5.87E-12
SYT17	31.11107166	-2.191242605	0.726568855	-3.015877422	0.002562368	0.016444401
TACC2	25.473687	-1.845778703	0.628116634	-2.938592299	0.003297065	0.020199197
TAGAP	77.94152173	-1.392829273	0.471544448	-2.953760307	0.003139277	0.019397578
TANC2	59.30748076	1.34449294	0.485812122	2.767516243	0.005648523	0.030721464
TBC1D16	920.7449866	1.089376805	0.154896264	7.032944338	2.02E-12	1.32E-10
TBC1D4	323.6469417	-1.390509454	0.285766377	-4.865895935	1.14E-06	2.25E-05
TCEANC	67.17817545	-1.140411311	0.309791186	-3.681225813	0.000232115	0.00221663
TCF15	4.242386213	-5.083407688	1.822307163	-2.78954492	0.005278217	0.029147789
TEAD2	1112.781055	1.118614597	0.166462377	6.719924458	1.82E-11	9.58E-10
TEAD4	98.88861015	1.365605395	0.244647292	5.581935474	2.38E-08	6.75E-07
TEK	162.3372842	-3.108828614	0.375862124	-8.271194175	1.33E-16	1.73E-14
TENM1	73.72171583	-1.10136187	0.376741682	-2.923387354	0.003462455	0.020951057
TET3	531.2918687	1.604115503	0.221609028	7.238493464	4.54E-13	3.31E-11
TF	37.96386555	-4.574235119	1.211672967	-3.775140029	0.000159918	0.001614124
TFPI	2645.231846	1.126077379	0.260453449	4.32352647	1.54E-05	0.000216581
TFPI2	513.0316386	1.526659557	0.323764961	4.715332846	2.41E-06	4.35E-05
TGFB2	1086.017979	-1.542387476	0.308111406	-5.005940857	5.56E-07	1.17E-05
TGFBI	2519.701914	1.396122591	0.220531008	6.330731459	2.44E-10	1.05E-08
TGM2	16291.18483	2.194720109	0.326310669	6.725860719	1.75E-11	9.23E-10
THBD	5678.768549	3.478455273	0.38993445	8.920615432	4.64E-19	1.00E-16
THBS2	34081.58206	2.339102938	0.238397745	9.811766228	1.00E-22	3.29E-20
THBS4	117.7699814	-4.277205605	0.8270909	-5.17138516	2.32E-07	5.37E-06
THRB	6207.527854	-1.839367525	0.143727752	-12.7975808	1.69E-37	2.32E-34
THSD1	71.88490181	-2.732962658	0.582761636	-4.689674968	2.74E-06	4.88E-05
THSD7A	114.226733	-3.528709768	0.51863963	-6.803779667	1.02E-11	5.73E-10
THSD7B	365.7522088	-1.204316711	0.28578352	-4.214087326	2.51E-05	0.000330309
THY1	234.3265791	-1.437616792	0.432788732	-3.321751902	0.000894542	0.006932586
TIE1	103.6945016	-3.929641106	0.760832266	-5.164924362	2.41E-07	5.53E-06
TIFA	322.6555322	1.033363533	0.228071628	4.530872784	5.87E-06	9.46E-05
TIMELESS	98.57427674	1.168959299	0.386312454	3.025942564	0.002478594	0.015981381
TIMP1	5510.529426	1.716992389	0.245381397	6.997239456	2.61E-12	1.67E-10
TIMP3	10827.30605	-2.248175476	0.420887606	-5.341510281	9.22E-08	2.33E-06
TINAGL1	2019.43657	-1.532309408	0.2612853	-5.864506749	4.50E-09	1.46E-07
TJP2	2994.107434	1.01522617	0.134849429	7.528590781	5.13E-14	4.31E-12
TLCD2	315.1140003	1.032569167	0.218277906	4.730525355	2.24E-06	4.09E-05
TLE2	253.1125515	1.594838283	0.320875838	4.97026604	6.69E-07	1.38E-05
TLE6	10.40351121	6.133462822	1.254668537	4.888512498	1.02E-06	2.02E-05
TLL1	77.15206663	-1.961522418	0.617216657	-3.178012768	0.001482882	0.010541222
TLR2	1773.700296	3.042118593	0.296593033	10.25687813	1.10E-24	4.17E-22
TM4SF1	11765.19308	2.029566031	0.232206285	8.740357871	2.32E-18	4.35E-16
TM4SF18	89.24837509	-3.35989807	0.842261407	-3.98913929	6.63E-05	0.00075647
TMCC3	106.470615	-1.2531355	0.424551548	-2.951668667	0.003160619	0.019497575
TMEM100	40.26447713	-2.391276917	0.793995078	-3.011702443	0.002597871	0.016622857
TMEM119	46.4312595	-3.778572046	0.60596638	-6.235613341	4.50E-10	1.82E-08
TMEM150C	34.22871473	-3.423852927	0.809758594	-4.22823907	2.36E-05	0.00031211
TMEM175	74.23947752	-1.13522583	0.31533121	-3.60010615	0.000318087	0.002883381
TMEM176A	56.97676003	-1.605591158	0.44530692	-3.605583215	0.000311453	0.002833432
TMEM178A	70.76291154	-1.103133349	0.429010094	-2.571345905	0.010130409	0.048625962
TMEM2	1104.057266	1.133231222	0.234421543	4.834159896	1.34E-06	2.59E-05
TMEM255A	31.93182016	-3.152391911	0.778507085	-4.049278383	5.14E-05	0.000614559
TMEM30B	809.5549311	-1.224760428	0.336907957	-3.635296826	0.000277661	0.002585958
TMEM39B	89.80969263	1.603712128	0.348098888	4.607059036	4.08E-06	6.88E-05
TMEM47	7624.650761	-1.399036628	0.236807519	-5.90790627	3.46E-09	1.16E-07
TMEM52B	6.664072014	6.077761085	1.226448741	4.955576929	7.21E-07	1.48E-05
TMEM54	65.92457286	1.520720956	0.331794811	4.583317481	4.58E-06	7.63E-05
TMEM88	13.03802908	-3.534966291	0.975780654	-3.622705857	0.000291537	0.002691113
TMOD2	717.691894	-1.61782066	0.242753371	-6.66446218	2.66E-11	1.33E-09
TNC	12059.34678	4.111020197	0.480302764	8.559226604	1.14E-17	1.81E-15
TNFAIP3	670.6812995	1.301884404	0.337967802	3.852095958	0.000117111	0.001233092
TNFAIP8L3	576.7337998	1.301786549	0.170589467	7.631107418	2.33E-14	2.08E-12
TNFRSF10D	678.8290484	2.201103734	0.228955791	9.613662624	7.00E-22	2.04E-19
TNFRSF11A	113.7810816	1.0316532	0.38306248	2.693172139	0.007077572	0.036850167
TNFRSF19	33.80289869	-2.777780734	0.832303045	-3.33746314	0.000845469	0.006620143
TNFRSF9	48.8579294	2.842835541	0.786164247	3.616083473	0.000299094	0.002749119
TNFSF10	426.3097031	-1.808504359	0.492598181	-3.671358174	0.000241265	0.002289972
TNFSF8	202.2515328	1.502665121	0.347232779	4.327543979	1.51E-05	0.000213466
TNIP2	374.0498934	1.16230917	0.219191242	5.302717215	1.14E-07	2.84E-06
TNNT2	3.896357188	-5.25675036	1.35886433	-3.868488004	0.000109512	0.001164435
TNXB	1089.907847	-1.538761323	0.227380937	-6.767327728	1.31E-11	7.11E-10
TOP1MT	321.492072	1.098500354	0.237112495	4.632823555	3.61E-06	6.20E-05
TPH1	1795.722791	-2.177403244	0.256330257	-8.494522937	1.99E-17	2.98E-15
TPI1	2819.419331	1.215684681	0.186599102	6.514954611	7.27E-11	3.36E-09
TPM1	11329.83507	-1.534695068	0.319972611	-4.796332611	1.62E-06	3.07E-05
TPO	8.719085289	-6.413027303	1.577375773	-4.065630658	4.79E-05	0.00057529
TPPP3	108.029917	-1.462318738	0.556673742	-2.626886502	0.008617007	0.042985532
TRAF1	940.0557252	1.758952228	0.227036823	7.747431488	9.38E-15	9.09E-13
TRAF3IP2	508.7242517	2.016783792	0.214084144	9.420519224	4.49E-21	1.21E-18
TREM1	176.3394381	3.053320031	0.826645843	3.693625338	0.000221079	0.002125061
TRIL	26.98725755	-3.83444614	1.011317055	-3.791537105	0.000149718	0.001532656
TRIM29	27.142109	-3.588936893	0.986627922	-3.637578881	0.000275213	0.00257024
TRIM36	355.1806454	-1.288098582	0.31512153	-4.087624809	4.36E-05	0.000532268
TRIM45	66.61104613	-1.200054517	0.413692287	-2.900838508	0.003721656	0.022166897
TRIM9	69.98488574	3.260504781	0.670640997	4.861773731	1.16E-06	2.29E-05
TRPC6	65.4573645	-2.124513367	0.521597863	-4.073086794	4.64E-05	0.000560287
TRPM3	61.54900817	-1.328309758	0.451970905	-2.938927578	0.0032935	0.020185538
TRPM6	25.70453542	-3.598826851	1.031746022	-3.488093751	0.000486477	0.004140105
TSHZ2	10.81790146	-4.123744237	1.231605894	-3.348266078	0.000813189	0.006423938
TSLP	78.73218234	1.633854851	0.42037643	3.88664714	0.000101638	0.001097694
TSPAN11	25.73374635	-4.252085254	0.90208594	-4.713614375	2.43E-06	4.39E-05
TSPAN12	202.2291317	-1.586552595	0.278205501	-5.702808134	1.18E-08	3.54E-07
TSPAN13	29.40876921	-2.672129608	0.713094232	-3.747232114	0.000178797	0.001782073
TSPAN18	146.9936823	-4.029024759	0.788979328	-5.106629052	3.28E-07	7.30E-06
TSPAN2	1576.593605	-1.301293741	0.250093301	-5.203233104	1.96E-07	4.60E-06
TSPAN33	56.00443201	-1.134849262	0.41248575	-2.751244765	0.005936926	0.031968066
TSPAN8	96.05011653	-2.254282753	0.539068446	-4.181811731	2.89E-05	0.000373729
TTLL11	410.2298417	-1.092362503	0.228385748	-4.782971417	1.73E-06	3.24E-05
TTN	534.2664867	-2.725651496	0.317930879	-8.573094588	1.01E-17	1.62E-15
TUBB3	51.95570715	2.188715742	0.655834089	3.337300973	0.000845963	0.006620579
TULP2	5.423221779	3.591173168	1.329692227	2.70075518	0.006918224	0.036132487
TUSC1	249.6333811	1.095094213	0.249661507	4.386315806	1.15E-05	0.000169236
TUSC3	23.86335384	-3.536453704	1.158173196	-3.053475696	0.00226207	0.014841958
TUSC5	66.65881147	-3.31048535	1.057564935	-3.130290389	0.001746336	0.012018478
TXN	2707.656822	1.227834463	0.207176699	5.926508481	3.09E-09	1.05E-07
UAP1	1312.904335	1.079695983	0.167989374	6.427168319	1.30E-10	5.78E-09
UBAP1	65.94791798	1.376812797	0.519630363	2.649600361	0.008058703	0.040717455
UBASH3B	279.7908035	2.763511131	0.260442326	10.61083723	2.65E-26	1.11E-23
UBD	6.63303461	-4.707804837	1.76727427	-2.663879012	0.007724534	0.039431112
UBE2QL1	256.9251917	-1.099889247	0.314111198	-3.501591962	0.000462487	0.003979971
UCHL1	624.5798618	-1.069224295	0.233402021	-4.581041282	4.63E-06	7.69E-05
UCK2	179.6577978	1.052169569	0.304528274	3.455080068	0.000550129	0.004608286
UGDH	1930.701478	1.003568899	0.172274671	5.825400188	5.70E-09	1.82E-07
ULBP1	3.881683102	5.596632201	1.786584919	3.132586725	0.001732732	0.011941163
UNC79	5.425078968	-5.429350052	1.603500342	-3.385936323	0.000709358	0.005705492
UPP1	252.1892265	2.121124056	0.3040409	6.976443153	3.03E-12	1.90E-10
USHBP1	10.88745687	-6.146225047	1.08055156	-5.688044213	1.29E-08	3.82E-07
USP54	549.0974209	1.106087932	0.262225892	4.218072913	2.46E-05	0.000325376
VANGL2	17.75718371	-3.270789293	1.000204068	-3.270121965	0.001075011	0.0080746
VAT1L	1121.838435	-1.395371738	0.425091331	-3.28252222	0.001028829	0.007797439
VDR	216.3723962	1.137060103	0.243267096	4.674122068	2.95E-06	5.20E-05
VEGFA	3899.193863	4.188083085	0.380925709	10.99448787	4.06E-28	2.12E-25
VGLL3	1810.307991	-1.0422911	0.279364661	-3.730933952	0.000190771	0.001871811
VIT	62.40075404	-6.315094284	1.325857009	-4.763028171	1.91E-06	3.56E-05
VMP1	3941.609336	1.171167214	0.197845427	5.919607193	3.23E-09	1.08E-07
VWA1	66.37673257	-2.011068372	0.390806849	-5.145939421	2.66E-07	6.04E-06
VWF	1942.151144	-6.414113465	0.749494343	-8.557921122	1.15E-17	1.81E-15
WBP1L	1553.432605	1.067724896	0.12161017	8.779898066	1.64E-18	3.26E-16
WDR12	388.4614536	1.061318758	0.236269836	4.491977378	7.06E-06	0.000111605
WDR17	138.1206765	-1.187499462	0.290274037	-4.090959953	4.30E-05	0.000526798
WFS1	1101.241826	-1.147560829	0.236784523	-4.846435119	1.26E-06	2.46E-05
WIPF3	61.19795799	-1.115195459	0.367131765	-3.037589133	0.002384789	0.015515492
WNK2	10.82825279	-3.064956199	0.853433677	-3.591323243	0.000329003	0.002964559
WNT11	15.03165369	-3.479881286	1.182286228	-2.943349252	0.003246819	0.019961602
WNT5A	66.82655307	-2.230156574	0.646719282	-3.448415157	0.000563887	0.004700091
WRB	232.8716863	-1.009016056	0.237840481	-4.242406726	2.21E-05	0.00029747
WSCD2	238.9529183	-2.78041887	0.612842488	-4.536922493	5.71E-06	9.21E-05
WTIP	187.9958264	-1.321859105	0.293892583	-4.497762732	6.87E-06	0.000109084
XAF1	601.5255679	-1.158099309	0.42294492	-2.738179971	0.006178026	0.03294947
XG	390.0026499	-1.099346624	0.251254667	-4.375427674	1.21E-05	0.000176368
XK	69.63152222	-1.54532875	0.385395411	-4.009722757	6.08E-05	0.000701638
YARS	849.7567381	1.055610468	0.114638516	9.208165832	3.32E-20	8.36E-18
YBX3	3465.622083	1.461707281	0.167439611	8.729757996	2.55E-18	4.65E-16
ZBTB42	35.11005115	1.573682687	0.610525444	2.577587394	0.009949272	0.04793913
ZBTB46	113.4297338	-1.068153226	0.324286486	-3.293856731	0.000988229	0.007535056
ZCCHC5	47.38961008	-2.784501837	0.667031266	-4.17446974	2.99E-05	0.000384018
ZDHHC11B	42.67877834	-1.391354273	0.531034082	-2.620084699	0.008790793	0.043579276
ZDHHC9	723.551305	1.672080721	0.222984234	7.498649992	6.45E-14	5.24E-12
ZFP36L2	3982.575432	1.048332457	0.167535367	6.25738003	3.91E-10	1.60E-08
ZNF286B	110.4043855	1.05949504	0.324762967	3.262364087	0.001104871	0.008271105
ZNF366	34.33146151	-5.01486787	1.397691615	-3.587964483	0.00033327	0.002994081
ZNF385B	41.74434791	-3.663629588	0.817177157	-4.483274594	7.35E-06	0.000115532
ZNF395	2247.669106	1.895283779	0.265966614	7.126021377	1.03E-12	7.10E-11
ZNF521	207.9717393	-2.017578516	0.441460203	-4.570238726	4.87E-06	8.03E-05
ZNF547	42.95436367	-1.449398618	0.444362874	-3.261745527	0.001107285	0.008279994
ZNF703	134.3616074	1.24936738	0.385459863	3.24123858	0.001190115	0.008803593
ZNF883	63.53108738	-1.276560824	0.49130472	-2.598307673	0.009368451	0.045805669
ZSCAN31	155.2100426	-1.252881961	0.256573219	-4.883136158	1.04E-06	2.07E-05
ZSWIM4	109.2797774	1.172966801	0.401338123	2.922639872	0.003470777	0.020984424
ZWINT	33.22377803	1.703859939	0.651657358	2.614656182	0.008931731	0.044162125
