# Supplementary material for: Exaggerated Autophagy in Stanford Type A Aortic Dissection: A Transcriptome Pilot Analysis of Human Ascending Aortic Tissues
Source: Genes (Basel). 2020 Oct 13;11(10):1187. doi: 10.3390/genes11101187 (PMC7650806; doi:10.3390/genes11101187)
Supplement: Supplementary file 1 [file genes-11-01187-s001.zip › Table S4.xlsx]

## Sheet: Human Autophagy Genes
GeneId	Name	Symbol
55626	autophagy/beclin-1 regulator 1	AMBRA1
8542	apolipoprotein L, 1	APOL1
405	aryl hydrocarbon receptor nuclear translocator	ARNT
410	arylsulfatase A	ARSA
411	arylsulfatase B	ARSB
468	activating transcription factor 4 (tax-responsive enhancer element B67)	ATF4
22926	activating transcription factor 6	ATF6
83734	ATG10 autophagy related 10 homolog (S. cerevisiae)	ATG10
9140	ATG12 autophagy related 12 homolog (S. cerevisiae)	ATG12
55054	ATG16 autophagy related 16-like 1 (S. cerevisiae)	ATG16L1
89849	ATG16 autophagy related 16-like 2 (S. cerevisiae)	ATG16L2
23130	ATG2 autophagy related 2 homolog A (S. cerevisiae)	ATG2A
55102	ATG2 autophagy related 2 homolog B (S. cerevisiae)	ATG2B
64422	ATG3 autophagy related 3 homolog (S. cerevisiae)	ATG3
115201	ATG4 autophagy related 4 homolog A (S. cerevisiae)	ATG4A
23192	ATG4 autophagy related 4 homolog B (S. cerevisiae)	ATG4B
84938	ATG4 autophagy related 4 homolog C (S. cerevisiae)	ATG4C
84971	ATG4 autophagy related 4 homolog D (S. cerevisiae)	ATG4D
9474	ATG5 autophagy related 5 homolog (S. cerevisiae)	ATG5
10533	ATG7 autophagy related 7 homolog (S. cerevisiae)	ATG7
79065	ATG9 autophagy related 9 homolog A (S. cerevisiae)	ATG9A
285973	ATG9 autophagy related 9 homolog B (S. cerevisiae)	ATG9B
471	5-aminoimidazole-4-carboxamide ribonucleotide formyltransferase/IMP cyclohydrolase	ATIC
573	BCL2-associated athanogene	BAG1
9531	BCL2-associated athanogene 3	BAG3
578	BCL2-antagonist/killer 1	BAK1
581	BCL2-associated X protein	BAX
596	B-cell CLL/lymphoma 2	BCL2
598	BCL2-like 1	BCL2L1
8678	beclin 1, autophagy related	BECN1
637	BH3 interacting domain death agonist	BID
332	baculoviral IAP repeat-containing 5	BIRC5
57448	baculoviral IAP repeat-containing 6	BIRC6
662	BCL2/adenovirus E1B 19kDa interacting protein 1	BNIP1
664	BCL2/adenovirus E1B 19kDa interacting protein 3	BNIP3
665	BCL2/adenovirus E1B 19kDa interacting protein 3-like	BNIP3L
60673	chromosome 12 open reading frame 44	C12orf44
23591	chromosome 17 open reading frame 88	C17orf88
10241	calcium binding and coiled-coil domain 2	CALCOCO2
10645	calcium/calmodulin-dependent protein kinase kinase 2, beta	CAMKK2
821	calnexin	CANX
823	calpain 1, (mu/I) large subunit	CAPN1
11132	calpain 10	CAPN10
824	calpain 2, (m/II) large subunit	CAPN2
826	calpain, small subunit 1	CAPNS1
834	caspase 1, apoptosis-related cysteine peptidase (interleukin 1, beta, convertase)	CASP1
836	caspase 3, apoptosis-related cysteine peptidase	CASP3
837	caspase 4, apoptosis-related cysteine peptidase	CASP4
841	caspase 8, apoptosis-related cysteine peptidase	CASP8
6347	chemokine (C-C motif) ligand 2	CCL2
729230	chemokine (C-C motif) receptor 2	CCR2
4179	CD46 molecule, complement regulatory protein	CD46
1026	cyclin-dependent kinase inhibitor 1A (p21, Cip1)	CDKN1A
1027	cyclin-dependent kinase inhibitor 1B (p27, Kip1)	CDKN1B
1029	cyclin-dependent kinase inhibitor 2A (melanoma, p16, inhibits CDK4)	CDKN2A
8837	CASP8 and FADD-like apoptosis regulator	CFLAR
25978	chromatin modifying protein 2B	CHMP2B
128866	chromatin modifying protein 4B	CHMP4B
1201	ceroid-lipofuscinosis, neuronal 3	CLN3
1508	cathepsin B	CTSB
1509	cathepsin D	CTSD
1514	cathepsin L1	CTSL1
6376	chemokine (C-X3-C motif) ligand 1	CX3CL1
7852	chemokine (C-X-C motif) receptor 4	CXCR4
1612	death-associated protein kinase 1	DAPK1
23604	death-associated protein kinase 2	DAPK2
1649	DNA-damage-inducible transcript 3	DDIT3
9077	DIRAS family, GTP-binding RAS-like 3	DIRAS3
10395	deleted in liver cancer 1	DLC1
3337	DnaJ (Hsp40) homolog, subfamily B, member 1	DNAJB1
4189	DnaJ (Hsp40) homolog, subfamily B, member 9	DNAJB9
55332	DNA-damage regulated autophagy modulator 1	DRAM1
9695	ER degradation enhancer, mannosidase alpha-like 1	EDEM1
1938	eukaryotic translation elongation factor 2	EEF2
29904	eukaryotic elongation factor-2 kinase	EEF2K
1956	epidermal growth factor receptor (erythroblastic leukemia viral (v-erb-b) oncogene homolog, avian)	EGFR
5610	eukaryotic translation initiation factor 2-alpha kinase 2	EIF2AK2
9451	eukaryotic translation initiation factor 2-alpha kinase 3	EIF2AK3
1965	eukaryotic translation initiation factor 2, subunit 1 alpha, 35kDa	EIF2S1
1978	eukaryotic translation initiation factor 4E binding protein 1	EIF4EBP1
1981	eukaryotic translation initiation factor 4 gamma, 1	EIF4G1
2064	v-erb-b2 erythroblastic leukemia viral oncogene homolog 2, neuro/glioblastoma derived oncogene homolog (avian)	ERBB2
2081	endoplasmic reticulum to nucleus signaling 1	ERN1
30001	ERO1-like (S. cerevisiae)	ERO1L
8772	Fas (TNFRSF6)-associated via death domain	FADD
55578	family with sequence similarity 48, member A	FAM48A
355	Fas (TNF receptor superfamily, member 6)	FAS
2280	FK506 binding protein 1A, 12kDa	FKBP1A
2281	FK506 binding protein 1B, 12.6 kDa	FKBP1B
2353	FBJ murine osteosarcoma viral oncogene homolog	FOS
2308	forkhead box O1	FOXO1
2309	forkhead box O3	FOXO3
2548	glucosidase, alpha; acid	GAA
11337	GABA(A) receptor-associated protein	GABARAP
23710	GABA(A) receptor-associated protein like 1	GABARAPL1
11345	GABA(A) receptor-associated protein-like 2	GABARAPL2
2597	glyceraldehyde-3-phosphate dehydrogenase	GAPDH
2773	guanine nucleotide binding protein (G protein), alpha inhibiting activity polypeptide 3	GNAI3
10399	guanine nucleotide binding protein (G protein), beta polypeptide 2-like 1	GNB2L1
57120	golgi-associated PDZ and coiled-coil motif containing	GOPC
2894	glutamate receptor, ionotropic, delta 1	GRID1
2895	glutamate receptor, ionotropic, delta 2	GRID2
3065	histone deacetylase 1	HDAC1
10013	histone deacetylase 6	HDAC6
9146	hepatocyte growth factor-regulated tyrosine kinase substrate	HGS
3091	hypoxia inducible factor 1, alpha subunit (basic helix-loop-helix transcription factor)	HIF1A
3326	heat shock protein 90kDa alpha (cytosolic), class B member 1	HSP90AB1
3309	heat shock 70kDa protein 5 (glucose-regulated protein, 78kDa)	HSPA5
3312	heat shock 70kDa protein 8	HSPA8
26353	heat shock 22kDa protein 8	HSPB8
3458	interferon, gamma	IFNG
3551	inhibitor of kappa light polypeptide gene enhancer in B-cells, kinase beta	IKBKB
9641	inhibitor of kappa light polypeptide gene enhancer in B-cells, kinase epsilon	IKBKE
11009	interleukin 24	IL24
345611	immunity-related GTPase family, M	IRGM
3675	integrin, alpha 3 (antigen CD49C, alpha 3 subunit of VLA-3 receptor)	ITGA3
3655	integrin, alpha 6	ITGA6
3688	integrin, beta 1 (fibronectin receptor, beta polypeptide, antigen CD29 includes MDF2, MSK12)	ITGB1
3691	integrin, beta 4	ITGB4
3708	inositol 1,4,5-triphosphate receptor, type 1	ITPR1
2548	glucosidase, alpha; acid	GAA
11337	GABA(A) receptor-associated protein	GABARAP
23710	GABA(A) receptor-associated protein like 1	GABARAPL1
11345	GABA(A) receptor-associated protein-like 2	GABARAPL2
2597	glyceraldehyde-3-phosphate dehydrogenase	GAPDH
2773	guanine nucleotide binding protein (G protein), alpha inhibiting activity polypeptide 3	GNAI3
10399	guanine nucleotide binding protein (G protein), beta polypeptide 2-like 1	GNB2L1
57120	golgi-associated PDZ and coiled-coil motif containing	GOPC
2894	glutamate receptor, ionotropic, delta 1	GRID1
2895	glutamate receptor, ionotropic, delta 2	GRID2
9711	KIAA0226	KIAA0226
9776	KIAA0652	KIAA0652
22863	KIAA0831	KIAA0831
3799	kinesin family member 5B	KIF5B
54800	kelch-like 24 (Drosophila)	KLHL24
3916	lysosomal-associated membrane protein 1	LAMP1
3920	lysosomal-associated membrane protein 2	LAMP2
84557	microtubule-associated protein 1 light chain 3 alpha	MAP1LC3A
81631	microtubule-associated protein 1 light chain 3 beta	MAP1LC3B
440738	microtubule-associated protein 1 light chain 3 gamma	MAP1LC3C
5609	mitogen-activated protein kinase kinase 7	MAP2K7
5594	mitogen-activated protein kinase 1	MAPK1
5595	mitogen-activated protein kinase 3	MAPK3
5599	mitogen-activated protein kinase 8	MAPK8
9479	mitogen-activated protein kinase 8 interacting protein 1	MAPK8IP1
5601	mitogen-activated protein kinase 9	MAPK9
51360	membrane-bound transcription factor peptidase, site 2	MBTPS2
64223	MTOR associated protein, LST8 homolog (S. cerevisiae)	MLST8
64419	myotubularin related protein 14	MTMR14
2475	mechanistic target of rapamycin (serine/threonine kinase)	MTOR
4609	v-myc myelocytomatosis viral oncogene homolog (avian)	MYC
92345	nuclear assembly factor 1 homolog (S. cerevisiae)	NAF1
10135	nicotinamide phosphoribosyltransferase	NAMPT
4077	neighbor of BRCA1 gene 1	NBR1
10787	NCK-associated protein 1	NCKAP1
4780	nuclear factor (erythroid-derived 2)-like 2	NFE2L2
4790	nuclear factor of kappa light polypeptide gene enhancer in B-cells 1	NFKB1
159296	NK2 transcription factor related, locus 3 (Drosophila)	NKX2-3
58484	NLR family, CARD domain containing 4	NLRC4
4864	Niemann-Pick disease, type C1	NPC1
3084	neuregulin 1	NRG1
9542	neuregulin 2	NRG2
10718	neuregulin 3	NRG3
5034	prolyl 4-hydroxylase, beta polypeptide	P4HB
5071	Parkinson disease (autosomal recessive, juvenile) 2, parkin	PARK2
142	poly (ADP-ribose) polymerase 1	PARP1
8682	phosphoprotein enriched in astrocytes 15	PEA15
27043	proline, glutamate and leucine rich protein 1	PELP1
5195	peroxisomal biogenesis factor 14	PEX14
8504	peroxisomal biogenesis factor 3	PEX3
5289	phosphoinositide-3-kinase, class 3	PIK3C3
30849	phosphoinositide-3-kinase, regulatory subunit 4	PIK3R4
65018	PTEN induced putative kinase 1	PINK1
23645	protein phosphatase 1, regulatory (inhibitor) subunit 15A	PPP1R15A
5564	protein kinase, AMP-activated, beta 1 non-catalytic subunit	PRKAB1
5573	protein kinase, cAMP-dependent, regulatory, type I, alpha (tissue specific extinguisher 1)	PRKAR1A
5580	protein kinase C, delta	PRKCD
5588	protein kinase C, theta	PRKCQ
5728	phosphatase and tensin homolog	PTEN
5753	PTK6 protein tyrosine kinase 6	PTK6
8766	RAB11A, member RAS oncogene family	RAB11A
5861	RAB1A, member RAS oncogene family	RAB1A
53917	RAB24, member RAS oncogene family	RAB24
83452	RAB33B, member RAS oncogene family	RAB33B
5868	RAB5A, member RAS oncogene family	RAB5A
7879	RAB7A, member RAS oncogene family	RAB7A
5879	ras-related C3 botulinum toxin substrate 1 (rho family, small GTP binding protein Rac1)	RAC1
5894	v-raf-1 murine leukemia viral oncogene homolog 1	RAF1
5925	retinoblastoma 1	RB1
9821	RB1-inducible coiled-coil 1	RB1CC1
5970	v-rel reticuloendotheliosis viral oncogene homolog A (avian)	RELA
10287	regulator of G-protein signaling 19	RGS19
6009	Ras homolog enriched in brain	RHEB
6198	ribosomal protein S6 kinase, 70kDa, polypeptide 1	RPS6KB1
57521	regulatory associated protein of MTOR, complex 1	RPTOR
56681	SAR1 homolog A (S. cerevisiae)	SAR1A
5265	serpin peptidase inhibitor, clade A (alpha-1 antiproteinase, antitrypsin), member 1	SERPINA1
83667	sestrin 2	SESN2
51100	SH3-domain GRB2-like endophilin B1	SH3GLB1
23411	sirtuin (silent mating type information regulation 2 homolog) 1 (S. cerevisiae)	SIRT1
22933	sirtuin (silent mating type information regulation 2 homolog) 2 (S. cerevisiae)	SIRT2
8877	sphingosine kinase 1	SPHK1
83985	spinster homolog 1 (Drosophila)	SPNS1
8878	sequestosome 1	SQSTM1
6767	suppression of tumorigenicity 13 (colon carcinoma) (Hsp70 interacting protein)	ST13
6794	serine/threonine kinase 11	STK11
29110	TANK-binding kinase 1	TBK1
10548	transmembrane 9 superfamily member 1	TM9SF1
81671	transmembrane protein 49	TMEM49
157753	transmembrane protein 74	TMEM74
8743	tumor necrosis factor (ligand) superfamily, member 10	TNFSF10
7157	tumor protein p53	TP53
58476	tumor protein p53 inducible nuclear protein 2	TP53INP2
8626	tumor protein p63	TP63
7161	tumor protein p73	TP73
7248	tuberous sclerosis 1	TSC1
7249	tuberous sclerosis 2	TSC2
286319	tumor suppressor candidate 1	TUSC1
8408	unc-51-like kinase 1 (C. elegans)	ULK1
9706	unc-51-like kinase 2 (C. elegans)	ULK2
25989	unc-51-like kinase 3 (C. elegans)	ULK3
9100	ubiquitin specific peptidase 10	USP10
7405	UV radiation resistance associated gene	UVRAG
9341	vesicle-associated membrane protein 3 (cellubrevin)	VAMP3
6845	vesicle-associated membrane protein 7	VAMP7
7422	vascular endothelial growth factor A	VEGFA
23001	WD repeat and FYVE domain containing 3	WDFY3
11152	WD repeat domain 45	WDR45
56270	WDR45-like	WDR45L
55062	WD repeat domain, phosphoinositide interacting 1	WIPI1
26100	WD repeat domain, phosphoinositide interacting 2	WIPI2

## Sheet: Autophagy Database Genes
ABCB6
ABL1
ABL2
ABR
ACAP2
ACAP3
ACBD5
ACTA1
ACTA2
ACTB
ACTC1
ACTG1
ACTG2
ACTR2
ACTR3
ACTR3B
AES
AFG3L2
AGFG1
AKT1
AKT1S1
AKT2
AKT3
ALK
ALPI
ALPL
ALPP
ALPPL2
AMBRA1
ANK1
ANK2
ANK3
ANKK1
ANKRD28
ANKRD44
AP1AR
AP1B1
AP1G1
AP1G2
AP1M1
AP1M2
AP1S1
AP1S2
AP1S3
AP2A1
AP2A2
AP2B1
AP2M1
AP2S1
AP3D1
AP3M1
AP3M2
AP4B1
AP4E1
AP4M1
APAF1
ARAF
ARF6
ARFGEF1
ARFGEF2
ARHGAP10
ARHGAP26
ARHGAP42
ARHGEF17
ARHGEF4
ARHGEF9
ARL2
ARNT
ARNT2
ARNTL
ARNTL2
ATF4
ATG10
ATG101
ATG12
ATG13
ATG14
ATG16L1
ATG16L2
ATG2A
ATG2B
ATG3
ATG4A
ATG4B
ATG4C
ATG4D
ATG5
ATG7
ATG9A
ATG9B
ATM
ATR
AURKA
AXL
BAG3
BCL2
BCL2L1
BCR
BDNF
BECN1
BECN2
BLK
BNIP3
BRAF
BRSK1
BRSK2
CALCOCO2
CAMK1
CAMK1D
CAMK1G
CAMK2B
CAMK2D
CAMK2G
CAMKK1
CAMKK2
CAPN1
CAPN10
CAPN11
CAPN12
CAPN13
CAPN14
CAPN2
CAPN3
CAPN5
CAPN6
CAPN7
CAPN8
CAPN9
CAPNS1
CAPNS2
CASP3
CDK1
CDK11A
CDK13
CDK16
CDK17
CDK18
CDK2
CDK5
CDKL1
CDKL4
CDKL5
CDKN1B
CDKN2A
CELF1
CELF3
CELF5
CHUK
CLEC16A
CLOCK
CLTA
CLTB
CLTC
CSNK1A1L
CSNK1D
CSNK1G2
CSNK2A1
CSNK2A2
CSNK2B
CTSB
CTSD
CTSE
CTSL
CTSV
DAPK1
DAPK3
DAW1
DDIT4
DEPTOR
DES
DIRAS3
DNM1
DNM1L
DNM2
DNM3
DNPEP
DRAM2
E2F1
E2F2
EEF1A1
EEF1A2
EGFR
EI24
EIF2AK1
EIF2AK2
EIF2AK3
EIF2AK4
EIF2S1
EIF4E
EIF4E1B
EIF4EBP1
EIF4EBP2
EIF4EBP3
EPAS1
EPG5
EPHA2
EPHA3
EPHA4
EPHA5
EPHB1
EPHB2
EPHB3
EPN1
EPN2
EPN3
ERBB2
ERBB3
ERBB4
ERN1
ERN2
EVA1A
EXOC1
EXOC2
EXOC3
EXOC3L1
EXOC3L4
EXOC4
EXOC5
EXOC6
EXOC6B
EXOC7
EXOC8
FBXW7
FGFR1
FGFR2
FGFR3
FGR
FIS1
FKBP1A
FKBP8
FOS
FOXO1
FOXO3
FUNDC1
GABARAP
GABARAPL1
GABARAPL2
GABARAPL3
GAPDH
GAPDHS
GBF1
GFAP
GLIPR2
GOPC
GRAMD1B
GRB2
HARBI1
HCK
HDAC1
HDAC4
HDAC5
HDAC6
HDAC7
HIF1A
HIF3A
HRAS
HSPA1A
HSPA1B
HSPA1L
HSPA2
HSPA5
HSPA6
HSPA8
HUNK
IARS
IGF1R
INS
INSR
INSRR
IRGM
IRS1
IRS2
IRS4
ITPR1
ITPR2
ITPR3
JUN
KAT5
KAT6A
KAT6B
KAT7
KAT8
KEAP1
KIAA0226L
KLHL1
KLHL12
KLHL13
KLHL17
KLHL18
KLHL2
KLHL20
KLHL24
KLHL28
KLHL4
KLHL5
KLHL8
KPNA6
KRAS
KRT5
KRT6A
KRT6B
KRT6C
KRT71
KRT72
KRT73
KRT74
KRT75
KRT76
KRT79
KRT8
KRT81
KRT82
KRT83
KRT84
KRT85
KSR1
LAMP1
LAMP2
LATS2
LCK
LPIN1
LPIN2
LRBA
LRSAM1
LYST
MAN2A2
MAN2B1
MAN2C1
MAP1LC3A
MAP1LC3B
MAP1LC3C
MAP2K1
MAP2K2
MAP2K3
MAP2K4
MAP2K5
MAP2K7
MAP3K14
MAP3K6
MAP4K1
MAP4K2
MAP4K3
MAP4K5
MAPK1
MAPK10
MAPK14
MAPK15
MAPK3
MAPK7
MAPK8
MAPK8IP1
MAPKAP1
MARK1
MARK2
MARK3
MARK4
Mb3875
MELK
MERTK
MFN1
MFN2
MINK1
MITF
MLST8
MTM1
MTMR1
MTMR14
MTMR2
MTMR4
MTMR6
MTMR7
MTMR8
MTMR9
MTOR
MTRF1L
MX1
MX2
MYD88
MYLK
MYLK3
MYO3A
NAPSA
NBEA
NBR1
NCOA4
NFE2L1
NFE2L2
NFE2L3
NFKB1
NFKB2
NFKBIA
NFKBIB
NFKBID
NFKBIE
NFKBIZ
NLRC3
NLRC5
NLRP1
NLRP12
NLRP13
NLRP14
NLRP3
NLRP4
NLRP5
NLRP7
NLRP8
NLRP9
NOD1
NOD2
NPAS2
NPAS3
NRAS
NRBF2
NTRK2
NUAK1
NUAK2
NVL
OPA1
OPHN1
PA2G4
PAK1
PAK2
PAK3
PAK4
PAK6
PAK7
PARK2
PDK1
PDPK1
PEX1
PEX5
PEX5L
PGA3
PGA4
PGA5
PGAM5
PI4KB
PIK3C2A
PIK3C2B
PIK3C3
PIK3CA
PIK3CB
PIK3CD
PIK3CG
PIK3R4
PINK1
PIP4K2A
PIP5K1A
PIP5K1B
PIP5K1C
PKN1
PKN2
PKN3
PLCB4
PLCD1
PLCG1
PLCH1
PLCH2
PLD1
PLD2
PNCK
POC1A
POC1B
PPP1CA
PPP1CC
PPP2CA
PPP2CB
PPP2R1A
PPP2R1B
PPP2R2A
PPP2R2B
PPP2R2C
PPP2R2D
PPP2R3A
PPP2R3B
PPP2R3C
PPP2R4
PPP2R5A
PPP2R5B
PPP2R5C
PPP2R5D
PPP2R5E
PPP4C
PPP6C
PREX1
PREX2
PRKAA1
PRKAA2
PRKAB1
PRKAB2
PRKACA
PRKACB
PRKCA
PRKCB
PRKCD
PRKCE
PRKCG
PRKCH
PRKCI
PRKCQ
PRKCZ
PRKDC
PRMT1
PRMT3
PRMT8
PRR5
PRR5L
PTEN
RAB10
RAB12
RAB1A
RAB1B
RAB33B
RAB5A
RAB5B
RAB5C
RAB7A
RAB8A
RAB9A
RABGEF1
RAF1
RALA
RALB
RALGAPA1
RALGAPA2
RB1CC1
RCAN1
REL
RELA
RELB
RET
RGL1
RGS19
RHEB
RICTOR
RIPK1
RIPK4
RPS6KA1
RPS6KA3
RPS6KA4
RPS6KA6
RPS6KB1
RPS6KB2
RPTOR
RRAGA
RRAGB
RRAGC
RRAGD
RUBCN
RUNX1
RUNX3
RYR1
RYR2
SAR1A
SAR1B
SBF2
SCOC
SEC16A
SEC16B
SEC23A
SEC23B
SEC24B
SEC24C
SEC24D
SESN1
SESN2
SESN3
SGK2
SH3GL1
SH3GL2
SH3GL3
SH3GLB1
SH3GLB2
SHC1
SHC2
SHC3
SHC4
SIDT1
SIDT2
SIK1
SIK2
SIK3
SIM2
SIN3A
SIN3B
SIPA1L3
SIRT1
SLC1A1
SLC1A2
SLC1A4
SLC1A5
SLC1A6
SLC1A7
SLC36A1
SLC36A4
SLC3A1
SLC3A2
SLC7A10
SLC7A11
SLC7A5
SLC7A6
SLC7A7
SLC7A8
SLC7A9
SMPD1
SMPDL3B
SNAP29
SNRK
SNRNP40
SNX1
SNX30
SNX4
SOD1
SOD2
SOS1
SOS2
SPATA13
SPATA5
SPATA5L1
SPG7
SQSTM1
SRC
STK11
STK24
STK25
STK26
STK36
STK38L
STK4
STX17
STX7
STX8
STXBP1
STXBP2
STXBP3
SUPT20H
TBC1D12
TBC1D14
TBC1D25
TBC1D4
TBC1D5
TBC1D7
TBK1
TECPR1
TELO2
TEP1
TFE3
TFEB
TGFBRAP1
TIGAR
TM9SF1
TM9SF2
TM9SF3
TM9SF4
TMEM173
TMEM74
TNFAIP2
TNIK
TNS1
TNS2
TNS3
TOMM7
TOR1B
TP53INP2
TPR
TPTE2
TRADD
TRAF1
TRAF2
TRAF3
TRAF4
TRAF5
TRAF6
TRAPPC1
TRAPPC10
TRAPPC2
TRAPPC3
TRAPPC4
TRAPPC5
TRAPPC6A
TRAPPC6B
TRAPPC8
TRAPPC9
TRRAP
TSC1
TSC2
UBB
UBC
UBE2A
UBE2D2
UBE2D3
UBE2H
UBE2J2
UBE2L3
UBE2N
UGT1A1
UGT1A10
UGT1A6
UGT1A9
UGT2A1
UGT2A3
UGT2B10
UGT2B15
UGT2B17
UGT2B28
UGT2B4
UGT2B7
ULK1
ULK2
ULK3
UVRAG
VAMP3
VAMP7
VAMP8
VCP
VDAC1
VDAC2
VDAC3
VIM
VMP1
VPS13A
VPS13C
VPS16
VPS18
VPS33A
VPS33B
VPS39
VPS41
VPS45
VTI1B
WAC
WDFY3
WDFY4
WDR3
WDR45
WDR45B
WDR5
WDR5B
WIPI1
WIPI2
YES1
YME1L1
ZFYVE1

## Sheet: Deduplication
AMBRA1
APOL1
ARNT
ARSA
ARSB
ATF4
ATF6
ATG10
ATG12
ATG16L1
ATG16L2
ATG2A
ATG2B
ATG3
ATG4A
ATG4B
ATG4C
ATG4D
ATG5
ATG7
ATG9A
ATG9B
ATIC
BAG1
BAG3
BAK1
BAX
BCL2
BCL2L1
BECN1
BID
BIRC5
BIRC6
BNIP1
BNIP3
BNIP3L
C12orf44
C17orf88
CALCOCO2
CAMKK2
CANX
CAPN1
CAPN10
CAPN2
CAPNS1
CASP1
CASP3
CASP4
CASP8
CCL2
CCR2
CD46
CDKN1A
CDKN1B
CDKN2A
CFLAR
CHMP2B
CHMP4B
CLN3
CTSB
CTSD
CTSL1
CX3CL1
CXCR4
DAPK1
DAPK2
DDIT3
DIRAS3
DLC1
DNAJB1
DNAJB9
DRAM1
EDEM1
EEF2
EEF2K
EGFR
EIF2AK2
EIF2AK3
EIF2S1
EIF4EBP1
EIF4G1
ERBB2
ERN1
ERO1L
FADD
FAM48A
FAS
FKBP1A
FKBP1B
FOS
FOXO1
FOXO3
GAA
GABARAP
GABARAPL1
GABARAPL2
GAPDH
GNAI3
GNB2L1
GOPC
GRID1
GRID2
HDAC1
HDAC6
HGS
HIF1A
HSP90AB1
HSPA5
HSPA8
HSPB8
IFNG
IKBKB
IKBKE
IL24
IRGM
ITGA3
ITGA6
ITGB1
ITGB4
ITPR1
KIAA0226
KIAA0652
KIAA0831
KIF5B
KLHL24
LAMP1
LAMP2
MAP1LC3A
MAP1LC3B
MAP1LC3C
MAP2K7
MAPK1
MAPK3
MAPK8
MAPK8IP1
MAPK9
MBTPS2
MLST8
MTMR14
MTOR
MYC
NAF1
NAMPT
NBR1
NCKAP1
NFE2L2
NFKB1
NKX2-3
NLRC4
NPC1
NRG1
NRG2
NRG3
P4HB
PARK2
PARP1
PEA15
PELP1
PEX14
PEX3
PIK3C3
PIK3R4
PINK1
PPP1R15A
PRKAB1
PRKAR1A
PRKCD
PRKCQ
PTEN
PTK6
RAB11A
RAB1A
RAB24
RAB33B
RAB5A
RAB7A
RAC1
RAF1
RB1
RB1CC1
RELA
RGS19
RHEB
RPS6KB1
RPTOR
SAR1A
SERPINA1
SESN2
SH3GLB1
SIRT1
SIRT2
SPHK1
SPNS1
SQSTM1
ST13
STK11
TBK1
TM9SF1
TMEM49
TMEM74
TNFSF10
TP53
TP53INP2
TP63
TP73
TSC1
TSC2
TUSC1
ULK1
ULK2
ULK3
USP10
UVRAG
VAMP3
VAMP7
VEGFA
WDFY3
WDR45
WDR45L
WIPI1
WIPI2
ABCB6
ABL1
ABL2
ABR
ACAP2
ACAP3
ACBD5
ACTA1
ACTA2
ACTB
ACTC1
ACTG1
ACTG2
ACTR2
ACTR3
ACTR3B
AES
AFG3L2
AGFG1
AKT1
AKT1S1
AKT2
AKT3
ALK
ALPI
ALPL
ALPP
ALPPL2
ANK1
ANK2
ANK3
ANKK1
ANKRD28
ANKRD44
AP1AR
AP1B1
AP1G1
AP1G2
AP1M1
AP1M2
AP1S1
AP1S2
AP1S3
AP2A1
AP2A2
AP2B1
AP2M1
AP2S1
AP3D1
AP3M1
AP3M2
AP4B1
AP4E1
AP4M1
APAF1
ARAF
ARF6
ARFGEF1
ARFGEF2
ARHGAP10
ARHGAP26
ARHGAP42
ARHGEF17
ARHGEF4
ARHGEF9
ARL2
ARNT2
ARNTL
ARNTL2
ATG101
ATG13
ATG14
ATM
ATR
AURKA
AXL
BCR
BDNF
BECN2
BLK
BRAF
BRSK1
BRSK2
CAMK1
CAMK1D
CAMK1G
CAMK2B
CAMK2D
CAMK2G
CAMKK1
CAPN11
CAPN12
CAPN13
CAPN14
CAPN3
CAPN5
CAPN6
CAPN7
CAPN8
CAPN9
CAPNS2
CDK1
CDK11A
CDK13
CDK16
CDK17
CDK18
CDK2
CDK5
CDKL1
CDKL4
CDKL5
CELF1
CELF3
CELF5
CHUK
CLEC16A
CLOCK
CLTA
CLTB
CLTC
CSNK1A1L
CSNK1D
CSNK1G2
CSNK2A1
CSNK2A2
CSNK2B
CTSE
CTSL
CTSV
DAPK3
DAW1
DDIT4
DEPTOR
DES
DNM1
DNM1L
DNM2
DNM3
DNPEP
DRAM2
E2F1
E2F2
EEF1A1
EEF1A2
EI24
EIF2AK1
EIF2AK4
EIF4E
EIF4E1B
EIF4EBP2
EIF4EBP3
EPAS1
EPG5
EPHA2
EPHA3
EPHA4
EPHA5
EPHB1
EPHB2
EPHB3
EPN1
EPN2
EPN3
ERBB3
ERBB4
ERN2
EVA1A
EXOC1
EXOC2
EXOC3
EXOC3L1
EXOC3L4
EXOC4
EXOC5
EXOC6
EXOC6B
EXOC7
EXOC8
FBXW7
FGFR1
FGFR2
FGFR3
FGR
FIS1
FKBP8
FUNDC1
GABARAPL3
GAPDHS
GBF1
GFAP
GLIPR2
GRAMD1B
GRB2
HARBI1
HCK
HDAC4
HDAC5
HDAC7
HIF3A
HRAS
HSPA1A
HSPA1B
HSPA1L
HSPA2
HSPA6
HUNK
IARS
IGF1R
INS
INSR
INSRR
IRS1
IRS2
IRS4
ITPR2
ITPR3
JUN
KAT5
KAT6A
KAT6B
KAT7
KAT8
KEAP1
KIAA0226L
KLHL1
KLHL12
KLHL13
KLHL17
KLHL18
KLHL2
KLHL20
KLHL28
KLHL4
KLHL5
KLHL8
KPNA6
KRAS
KRT5
KRT6A
KRT6B
KRT6C
KRT71
KRT72
KRT73
KRT74
KRT75
KRT76
KRT79
KRT8
KRT81
KRT82
KRT83
KRT84
KRT85
KSR1
LATS2
LCK
LPIN1
LPIN2
LRBA
LRSAM1
LYST
MAN2A2
MAN2B1
MAN2C1
MAP2K1
MAP2K2
MAP2K3
MAP2K4
MAP2K5
MAP3K14
MAP3K6
MAP4K1
MAP4K2
MAP4K3
MAP4K5
MAPK10
MAPK14
MAPK15
MAPK7
MAPKAP1
MARK1
MARK2
MARK3
MARK4
Mb3875
MELK
MERTK
MFN1
MFN2
MINK1
MITF
MTM1
MTMR1
MTMR2
MTMR4
MTMR6
MTMR7
MTMR8
MTMR9
MTRF1L
MX1
MX2
MYD88
MYLK
MYLK3
MYO3A
NAPSA
NBEA
NCOA4
NFE2L1
NFE2L3
NFKB2
NFKBIA
NFKBIB
NFKBID
NFKBIE
NFKBIZ
NLRC3
NLRC5
NLRP1
NLRP12
NLRP13
NLRP14
NLRP3
NLRP4
NLRP5
NLRP7
NLRP8
NLRP9
NOD1
NOD2
NPAS2
NPAS3
NRAS
NRBF2
NTRK2
NUAK1
NUAK2
NVL
OPA1
OPHN1
PA2G4
PAK1
PAK2
PAK3
PAK4
PAK6
PAK7
PDK1
PDPK1
PEX1
PEX5
PEX5L
PGA3
PGA4
PGA5
PGAM5
PI4KB
PIK3C2A
PIK3C2B
PIK3CA
PIK3CB
PIK3CD
PIK3CG
PIP4K2A
PIP5K1A
PIP5K1B
PIP5K1C
PKN1
PKN2
PKN3
PLCB4
PLCD1
PLCG1
PLCH1
PLCH2
PLD1
PLD2
PNCK
POC1A
POC1B
PPP1CA
PPP1CC
PPP2CA
PPP2CB
PPP2R1A
PPP2R1B
PPP2R2A
PPP2R2B
PPP2R2C
PPP2R2D
PPP2R3A
PPP2R3B
PPP2R3C
PPP2R4
PPP2R5A
PPP2R5B
PPP2R5C
PPP2R5D
PPP2R5E
PPP4C
PPP6C
PREX1
PREX2
PRKAA1
PRKAA2
PRKAB2
PRKACA
PRKACB
PRKCA
PRKCB
PRKCE
PRKCG
PRKCH
PRKCI
PRKCZ
PRKDC
PRMT1
PRMT3
PRMT8
PRR5
PRR5L
RAB10
RAB12
RAB1B
RAB5B
RAB5C
RAB8A
RAB9A
RABGEF1
RALA
RALB
RALGAPA1
RALGAPA2
RCAN1
REL
RELB
RET
RGL1
RICTOR
RIPK1
RIPK4
RPS6KA1
RPS6KA3
RPS6KA4
RPS6KA6
RPS6KB2
RRAGA
RRAGB
RRAGC
RRAGD
RUBCN
RUNX1
RUNX3
RYR1
RYR2
SAR1B
SBF2
SCOC
SEC16A
SEC16B
SEC23A
SEC23B
SEC24B
SEC24C
SEC24D
SESN1
SESN3
SGK2
SH3GL1
SH3GL2
SH3GL3
SH3GLB2
SHC1
SHC2
SHC3
SHC4
SIDT1
SIDT2
SIK1
SIK2
SIK3
SIM2
SIN3A
SIN3B
SIPA1L3
SLC1A1
SLC1A2
SLC1A4
SLC1A5
SLC1A6
SLC1A7
SLC36A1
SLC36A4
SLC3A1
SLC3A2
SLC7A10
SLC7A11
SLC7A5
SLC7A6
SLC7A7
SLC7A8
SLC7A9
SMPD1
SMPDL3B
SNAP29
SNRK
SNRNP40
SNX1
SNX30
SNX4
SOD1
SOD2
SOS1
SOS2
SPATA13
SPATA5
SPATA5L1
SPG7
SRC
STK24
STK25
STK26
STK36
STK38L
STK4
STX17
STX7
STX8
STXBP1
STXBP2
STXBP3
SUPT20H
TBC1D12
TBC1D14
TBC1D25
TBC1D4
TBC1D5
TBC1D7
TECPR1
TELO2
TEP1
TFE3
TFEB
TGFBRAP1
TIGAR
TM9SF2
TM9SF3
TM9SF4
TMEM173
TNFAIP2
TNIK
TNS1
TNS2
TNS3
TOMM7
TOR1B
TPR
TPTE2
TRADD
TRAF1
TRAF2
TRAF3
TRAF4
TRAF5
TRAF6
TRAPPC1
TRAPPC10
TRAPPC2
TRAPPC3
TRAPPC4
TRAPPC5
TRAPPC6A
TRAPPC6B
TRAPPC8
TRAPPC9
TRRAP
UBB
UBC
UBE2A
UBE2D2
UBE2D3
UBE2H
UBE2J2
UBE2L3
UBE2N
UGT1A1
UGT1A10
UGT1A6
UGT1A9
UGT2A1
UGT2A3
UGT2B10
UGT2B15
UGT2B17
UGT2B28
UGT2B4
UGT2B7
VAMP8
VCP
VDAC1
VDAC2
VDAC3
VIM
VMP1
VPS13A
VPS13C
VPS16
VPS18
VPS33A
VPS33B
VPS39
VPS41
VPS45
VTI1B
WAC
WDFY4
WDR3
WDR45B
WDR5
WDR5B
YES1
YME1L1
ZFYVE1
