# Supplementary material for: Exaggerated Autophagy in Stanford Type A Aortic Dissection: A Transcriptome Pilot Analysis of Human Ascending Aortic Tissues
Source: Genes (Basel). 2020 Oct 13;11(10):1187. doi: 10.3390/genes11101187 (PMC7650806; doi:10.3390/genes11101187)
Supplement: Supplementary file 1 [file genes-11-01187-s001.zip › Table S5.xls]

Symbol	padj
ABL2	4.62E-11
ACTA2	6.87E-05
ACTC1	0.017281767
ACTG2	0.003180145
ALPL	0.000180449
ARHGEF4	0.008704173
ARNTL	0.000845522
ARNTL2	1.90E-06
BCR	0.000634454
BDNF	0.018973805
CAMK2G	5.83E-08
CAPN6	0.000251087
CASP4	6.04E-16
CCL2	3.66E-10
CDK18	0.000119042
CDK2	1.60E-15
CDKN1A	1.19E-08
CTSL	1.97E-06
DDIT4	1.49E-26
DES	7.34E-06
DNAJB9	6.06E-05
DNM1	0.007880489
EIF4EBP1	5.23E-06
EPHA3	2.67E-06
EPHA5	0.002960751
EPHB3	0.023348404
ERBB3	3.01E-08
ERN1	7.82E-07
ERO1L	3.38E-16
FGFR2	0.000178383
FGR	0.003814537
FOS	4.39E-11
GAPDH	4.15E-07
HIF1A	2.86E-16
HSPA5	5.24E-06
HSPA6	2.50E-05
HSPA8	1.05E-07
ITGA6	4.26E-17
ITGB4	1.49E-41
JUN	2.00E-07
KLHL4	0.029407062
MYC	7.67E-06
MYO3A	0.029428343
NAMPT	3.26E-10
NFKBIA	1.01E-05
NLRP3	0.044865619
NOD2	0.012577472
NTRK2	2.83E-18
NUAK1	1.19E-08
PAK3	1.45E-08
PAK7	0.014014873
PEX5L	0.003546671
PLCB4	2.03E-11
PPP2R2B	7.29E-06
PRKCH	2.52E-09
RELB	1.76E-07
RIPK4	0.004307699
RYR2	0.011197582
SEC16B	0.000303921
SERPINA1	2.92E-24
SH3GL3	0.001504014
SHC1	3.94E-15
SHC4	0.000653452
SLC1A7	5.05E-05
SLC3A2	8.59E-07
SLC7A11	0.034476916
SLC7A5	5.27E-05
SOD2	4.29E-11
TBC1D4	2.25E-05
TNFSF10	0.002289972
TRAF1	9.09E-13
TUSC1	0.000169236
VEGFA	2.12E-25
VMP1	1.08E-07
